# Supplementary material for: A Computational Strategy for Identifying Self‐Assembling Food‐Derived Molecules for Antiparasitic Nanotherapy
Source: Adv Sci (Weinh). 2026 May 29;13(39):e24297. doi: 10.1002/advs.202524297 (PMC13335504; doi:10.1002/advs.202524297)
Supplement: Supplementary file 2 — Supporting File 2: advs75363‐sup‐0002‐DataFile.zip. [file ADVS-13-e24297-s001.zip]

Archive with 2 entries (2 files):
- TVSC_GO_key_genes.xlsx
- TVSC_KEGG_key_genes.xlsx
