# Supplementary material for: A Computational Strategy for Identifying Self‐Assembling Food‐Derived Molecules for Antiparasitic Nanotherapy
Source: Adv Sci (Weinh). 2026 May 29;13(39):e24297. doi: 10.1002/advs.202524297 (PMC13335504; doi:10.1002/advs.202524297)
Supplement: Supplementary file 2 — Supporting File 2: advs75363‐sup‐0002‐DataFile.zip. [file ADVS-13-e24297-s001.zip › TVSC_GO_key_genes.xlsx]

## Sheet: Sheet1
GO_ID	GO_Term	GO_Category	P.value	Q.value	gene_id	gene_name	fc	log2(fc)	pval	qval	regulation	significant	FPKM.T1	FPKM.T2	FPKM.T3	FPKM.C1	FPKM.C2	FPKM.C3
GO:0007155	cell adhesion	Biological Process	1.95615e-12	1.05045e-09	IMG5_197060	IMG5_197060	0.247606	-2.01388	0.000194393	0.0263013	down	yes	0.367996	0.307177	0.698034	2.4861	1.745	1.31482
GO:0007155	cell adhesion	Biological Process	1.95615e-12	1.05045e-09	IMG5_037030	IMG5_037030	0.143335	-2.80253	0.00151403	0.0849984	down	yes	0.304625	0.253402	1.8483	10.1202	3.96299	2.7049
GO:0007155	cell adhesion	Biological Process	1.95615e-12	1.05045e-09	IMG5_033010	IMG5_033010	0.186457	-2.42308	0.00153149	0.0849984	down	yes	1.47987	0.510066	7.36876	29.7256	14.8669	5.59968
GO:0007155	cell adhesion	Biological Process	1.95615e-12	1.05045e-09	IMG5_036810	IMG5_036810	0.317752	-1.65403	0.0018646	0.0909577	down	yes	0.740397	0.390445	0.803376	1.08784	2.06732	2.93203
GO:0007155	cell adhesion	Biological Process	1.95615e-12	1.05045e-09	IMG5_049260	IMG5_049260	0.201247	-2.31296	0.00198755	0.0940173	down	yes	4.04125	1.23463	11.7165	53.9856	24.6812	5.76878
GO:0007155	cell adhesion	Biological Process	1.95615e-12	1.05045e-09	IMG5_158310	IMG5_158310	0.000645793	-10.5966	0.00352062	0.121577	down	yes	0	0	0	0.272	0.150763	0.041782
GO:0007155	cell adhesion	Biological Process	1.95615e-12	1.05045e-09	IMG5_028000	IMG5_028000	0.322776	-1.63139	0.0041189	0.130154	down	yes	4.1581	2.88333	14.4336	32.8016	20.9082	12.8226
GO:0007155	cell adhesion	Biological Process	1.95615e-12	1.05045e-09	IMG5_073990	IMG5_073990	0.322942	-1.63065	0.00517	0.14842	down	yes	2.75885	4.7355	2.27349	7.40607	15.6866	7.15372
GO:0007155	cell adhesion	Biological Process	1.95615e-12	1.05045e-09	IMG5_189080	IMG5_189080	0.214887	-2.21835	0.00517235	0.14842	down	yes	1.39219	0.13464	1.20591	5.78671	6.16691	0.763434
GO:0007155	cell adhesion	Biological Process	1.95615e-12	1.05045e-09	IMG5_111730	IMG5_111730	0.195643	-2.35371	0.00583514	0.157046	down	yes	0.209071	0.059652	1.24977	2.91829	4.01842	0.82485
GO:0007155	cell adhesion	Biological Process	1.95615e-12	1.05045e-09	IMG5_134930	IMG5_134930	0.36244	-1.46419	0.00733299	0.173849	down	yes	2.18661	1.21086	5.17314	10.9395	7.55665	5.15082
GO:0007155	cell adhesion	Biological Process	1.95615e-12	1.05045e-09	IMG5_165910	IMG5_165910	0.267518	-1.90229	0.0110724	0.210268	down	yes	0.514794	0.349916	2.33557	4.0641	6.20264	1.69612
GO:0007155	cell adhesion	Biological Process	1.95615e-12	1.05045e-09	IMG5_010040	IMG5_010040	0.279727	-1.83791	0.0113885	0.21367	down	yes	1.21853	1.86171	1.31432	7.75267	6.91995	1.03755
GO:0007155	cell adhesion	Biological Process	1.95615e-12	1.05045e-09	IMG5_131200	IMG5_131200	0.243961	-2.03528	0.014701	0.235609	down	yes	0.299011	0.117727	1.41314	4.12553	2.74442	0.630773
GO:0007155	cell adhesion	Biological Process	1.95615e-12	1.05045e-09	IMG5_029660	IMG5_029660	0.399986	-1.32198	0.0154354	0.238176	down	yes	4.05746	3.93694	13.6162	24.0118	18.9605	11.056
GO:0007155	cell adhesion	Biological Process	1.95615e-12	1.05045e-09	IMG5_206250	IMG5_206250	0.23346	-2.09875	0.0155948	0.238194	down	yes	0.373655	0.070089	1.41693	4.05748	3.18078	0.73172
GO:0007155	cell adhesion	Biological Process	1.95615e-12	1.05045e-09	IMG5_078540	IMG5_078540	0.301927	-1.72773	0.015873	0.238909	down	yes	0.647961	0.36803	2.19131	4.3909	4.88445	1.34741
GO:0007155	cell adhesion	Biological Process	1.95615e-12	1.05045e-09	IMG5_003720	IMG5_003720	0.325879	-1.61759	0.0167198	0.245759	down	yes	0.829318	0.540173	1.50536	3.31913	4.66501	0.837707
GO:0007155	cell adhesion	Biological Process	1.95615e-12	1.05045e-09	IMG5_206240	IMG5_206240	0.231044	-2.11376	0.0187315	0.25876	down	yes	0.344408	0.045304	1.61066	3.88002	2.92467	1.85329
GO:0007155	cell adhesion	Biological Process	1.95615e-12	1.05045e-09	IMG5_169680	IMG5_169680	0.292836	-1.77184	0.0210544	0.276185	down	yes	0.155844	0.124366	0.259791	0.811781	0.702649	0.329611
GO:0007155	cell adhesion	Biological Process	1.95615e-12	1.05045e-09	IMG5_013940	IMG5_013940	0.252435	-1.98601	0.021303	0.276819	down	yes	0.325424	0.124604	0.995339	2.6391	2.35995	0.72664
GO:0007155	cell adhesion	Biological Process	1.95615e-12	1.05045e-09	IMG5_198410	IMG5_198410	0.371423	-1.42887	0.0231338	0.284376	down	yes	1.00349	0.561021	2.4856	4.66336	4.97956	1.26141
GO:0007155	cell adhesion	Biological Process	1.95615e-12	1.05045e-09	IMG5_069110	IMG5_069110	0.380152	-1.39535	0.0257588	0.298275	down	yes	0.974549	1.19582	2.82294	5.27212	4.79949	3.06343
GO:0007155	cell adhesion	Biological Process	1.95615e-12	1.05045e-09	IMG5_028010	IMG5_028010	0.359114	-1.47749	0.0257957	0.298275	down	yes	2.16079	1.25621	10.1196	18.8537	12.6812	6.15968
GO:0007155	cell adhesion	Biological Process	1.95615e-12	1.05045e-09	IMG5_025180	IMG5_025180	0.463982	-1.10786	0.0296222	0.313467	down	yes	24.7655	15.3833	64.7798	99.2989	78.8482	48.0008
GO:0007155	cell adhesion	Biological Process	1.95615e-12	1.05045e-09	IMG5_143740	IMG5_143740	0.310837	-1.68577	0.034211	0.331695	down	yes	0.897236	3.66135	0.944721	4.11839	7.63605	5.95036
GO:0007155	cell adhesion	Biological Process	1.95615e-12	1.05045e-09	IMG5_046770	IMG5_046770	0.371527	-1.42846	0.0361426	0.337858	down	yes	2.83122	1.79176	6.79398	18.4479	8.50712	3.77479
GO:0007155	cell adhesion	Biological Process	1.95615e-12	1.05045e-09	IMG5_104700	IMG5_104700	0.215265	-2.21582	0.0361883	0.337858	down	yes	0.070544	0.066434	0.135844	0.265704	0.943196	0.058479
GO:0007155	cell adhesion	Biological Process	1.95615e-12	1.05045e-09	IMG5_176840	IMG5_176840	0.488201	-1.03445	0.0366223	0.338412	down	yes	6.67508	3.51025	14.2894	18.7737	18.5153	12.8434
GO:0007155	cell adhesion	Biological Process	1.95615e-12	1.05045e-09	IMG5_073980	IMG5_073980	0.403571	-1.30911	0.0409727	0.353151	down	yes	19.5686	10.5099	91.6645	145.764	99.7384	56.1624
GO:0007155	cell adhesion	Biological Process	1.95615e-12	1.05045e-09	IMG5_206040	IMG5_206040	0.362197	-1.46515	0.042085	0.35678	down	yes	1.09438	1.8385	1.20344	7.05777	3.22851	1.13375
GO:0007155	cell adhesion	Biological Process	1.95615e-12	1.05045e-09	IMG5_104690	IMG5_104690	0.349516	-1.51657	0.0456008	0.369518	down	yes	0.782679	0.395227	3.52365	7.17014	4.02571	2.25575
GO:0007155	cell adhesion	Biological Process	1.95615e-12	1.05045e-09	IMG5_109860	IMG5_109860	0.348965	-1.51885	0.0456687	0.369518	down	yes	1.17647	0.669774	3.31812	9.6434	3.93233	1.22334
GO:0007155	cell adhesion	Biological Process	1.95615e-12	1.05045e-09	IMG5_198510	IMG5_198510	0.397626	-1.33051	0.0488743	0.38022	down	yes	6.66487	2.51032	31.1791	48.1804	35.1856	18.122
GO:0004222	metalloendopeptidase activity	Molecular Function	1.13759e-11	3.05444e-09	IMG5_197060	IMG5_197060	0.247606	-2.01388	0.000194393	0.0263013	down	yes	0.367996	0.307177	0.698034	2.4861	1.745	1.31482
GO:0004222	metalloendopeptidase activity	Molecular Function	1.13759e-11	3.05444e-09	IMG5_037030	IMG5_037030	0.143335	-2.80253	0.00151403	0.0849984	down	yes	0.304625	0.253402	1.8483	10.1202	3.96299	2.7049
GO:0004222	metalloendopeptidase activity	Molecular Function	1.13759e-11	3.05444e-09	IMG5_033010	IMG5_033010	0.186457	-2.42308	0.00153149	0.0849984	down	yes	1.47987	0.510066	7.36876	29.7256	14.8669	5.59968
GO:0004222	metalloendopeptidase activity	Molecular Function	1.13759e-11	3.05444e-09	IMG5_036810	IMG5_036810	0.317752	-1.65403	0.0018646	0.0909577	down	yes	0.740397	0.390445	0.803376	1.08784	2.06732	2.93203
GO:0004222	metalloendopeptidase activity	Molecular Function	1.13759e-11	3.05444e-09	IMG5_049260	IMG5_049260	0.201247	-2.31296	0.00198755	0.0940173	down	yes	4.04125	1.23463	11.7165	53.9856	24.6812	5.76878
GO:0004222	metalloendopeptidase activity	Molecular Function	1.13759e-11	3.05444e-09	IMG5_106040	IMG5_106040	0.234802	-2.09048	0.00208541	0.0965911	down	yes	0.533774	0.204082	1.56382	4.37178	4.05742	1.37342
GO:0004222	metalloendopeptidase activity	Molecular Function	1.13759e-11	3.05444e-09	IMG5_158310	IMG5_158310	0.000645793	-10.5966	0.00352062	0.121577	down	yes	0	0	0	0.272	0.150763	0.041782
GO:0004222	metalloendopeptidase activity	Molecular Function	1.13759e-11	3.05444e-09	IMG5_028000	IMG5_028000	0.322776	-1.63139	0.0041189	0.130154	down	yes	4.1581	2.88333	14.4336	32.8016	20.9082	12.8226
GO:0004222	metalloendopeptidase activity	Molecular Function	1.13759e-11	3.05444e-09	IMG5_197320	IMG5_197320	0.000199083	-12.2943	0.00474943	0.141436	down	yes	0	0	0	0	0.771623	0.735285
GO:0004222	metalloendopeptidase activity	Molecular Function	1.13759e-11	3.05444e-09	IMG5_073990	IMG5_073990	0.322942	-1.63065	0.00517	0.14842	down	yes	2.75885	4.7355	2.27349	7.40607	15.6866	7.15372
GO:0004222	metalloendopeptidase activity	Molecular Function	1.13759e-11	3.05444e-09	IMG5_189080	IMG5_189080	0.214887	-2.21835	0.00517235	0.14842	down	yes	1.39219	0.13464	1.20591	5.78671	6.16691	0.763434
GO:0004222	metalloendopeptidase activity	Molecular Function	1.13759e-11	3.05444e-09	IMG5_111730	IMG5_111730	0.195643	-2.35371	0.00583514	0.157046	down	yes	0.209071	0.059652	1.24977	2.91829	4.01842	0.82485
GO:0004222	metalloendopeptidase activity	Molecular Function	1.13759e-11	3.05444e-09	IMG5_134930	IMG5_134930	0.36244	-1.46419	0.00733299	0.173849	down	yes	2.18661	1.21086	5.17314	10.9395	7.55665	5.15082
GO:0004222	metalloendopeptidase activity	Molecular Function	1.13759e-11	3.05444e-09	IMG5_086810	IMG5_086810	0.000175885	-12.4731	0.0102542	0.20309	down	yes	0	0	0	1.70566	0	0
GO:0004222	metalloendopeptidase activity	Molecular Function	1.13759e-11	3.05444e-09	IMG5_165910	IMG5_165910	0.267518	-1.90229	0.0110724	0.210268	down	yes	0.514794	0.349916	2.33557	4.0641	6.20264	1.69612
GO:0004222	metalloendopeptidase activity	Molecular Function	1.13759e-11	3.05444e-09	IMG5_010040	IMG5_010040	0.279727	-1.83791	0.0113885	0.21367	down	yes	1.21853	1.86171	1.31432	7.75267	6.91995	1.03755
GO:0004222	metalloendopeptidase activity	Molecular Function	1.13759e-11	3.05444e-09	IMG5_131200	IMG5_131200	0.243961	-2.03528	0.014701	0.235609	down	yes	0.299011	0.117727	1.41314	4.12553	2.74442	0.630773
GO:0004222	metalloendopeptidase activity	Molecular Function	1.13759e-11	3.05444e-09	IMG5_029660	IMG5_029660	0.399986	-1.32198	0.0154354	0.238176	down	yes	4.05746	3.93694	13.6162	24.0118	18.9605	11.056
GO:0004222	metalloendopeptidase activity	Molecular Function	1.13759e-11	3.05444e-09	IMG5_206250	IMG5_206250	0.23346	-2.09875	0.0155948	0.238194	down	yes	0.373655	0.070089	1.41693	4.05748	3.18078	0.73172
GO:0004222	metalloendopeptidase activity	Molecular Function	1.13759e-11	3.05444e-09	IMG5_078540	IMG5_078540	0.301927	-1.72773	0.015873	0.238909	down	yes	0.647961	0.36803	2.19131	4.3909	4.88445	1.34741
GO:0004222	metalloendopeptidase activity	Molecular Function	1.13759e-11	3.05444e-09	IMG5_003720	IMG5_003720	0.325879	-1.61759	0.0167198	0.245759	down	yes	0.829318	0.540173	1.50536	3.31913	4.66501	0.837707
GO:0004222	metalloendopeptidase activity	Molecular Function	1.13759e-11	3.05444e-09	IMG5_206240	IMG5_206240	0.231044	-2.11376	0.0187315	0.25876	down	yes	0.344408	0.045304	1.61066	3.88002	2.92467	1.85329
GO:0004222	metalloendopeptidase activity	Molecular Function	1.13759e-11	3.05444e-09	IMG5_169680	IMG5_169680	0.292836	-1.77184	0.0210544	0.276185	down	yes	0.155844	0.124366	0.259791	0.811781	0.702649	0.329611
GO:0004222	metalloendopeptidase activity	Molecular Function	1.13759e-11	3.05444e-09	IMG5_013940	IMG5_013940	0.252435	-1.98601	0.021303	0.276819	down	yes	0.325424	0.124604	0.995339	2.6391	2.35995	0.72664
GO:0004222	metalloendopeptidase activity	Molecular Function	1.13759e-11	3.05444e-09	IMG5_198410	IMG5_198410	0.371423	-1.42887	0.0231338	0.284376	down	yes	1.00349	0.561021	2.4856	4.66336	4.97956	1.26141
GO:0004222	metalloendopeptidase activity	Molecular Function	1.13759e-11	3.05444e-09	IMG5_069110	IMG5_069110	0.380152	-1.39535	0.0257588	0.298275	down	yes	0.974549	1.19582	2.82294	5.27212	4.79949	3.06343
GO:0004222	metalloendopeptidase activity	Molecular Function	1.13759e-11	3.05444e-09	IMG5_028010	IMG5_028010	0.359114	-1.47749	0.0257957	0.298275	down	yes	2.16079	1.25621	10.1196	18.8537	12.6812	6.15968
GO:0004222	metalloendopeptidase activity	Molecular Function	1.13759e-11	3.05444e-09	IMG5_025180	IMG5_025180	0.463982	-1.10786	0.0296222	0.313467	down	yes	24.7655	15.3833	64.7798	99.2989	78.8482	48.0008
GO:0004222	metalloendopeptidase activity	Molecular Function	1.13759e-11	3.05444e-09	IMG5_143740	IMG5_143740	0.310837	-1.68577	0.034211	0.331695	down	yes	0.897236	3.66135	0.944721	4.11839	7.63605	5.95036
GO:0004222	metalloendopeptidase activity	Molecular Function	1.13759e-11	3.05444e-09	IMG5_046770	IMG5_046770	0.371527	-1.42846	0.0361426	0.337858	down	yes	2.83122	1.79176	6.79398	18.4479	8.50712	3.77479
GO:0004222	metalloendopeptidase activity	Molecular Function	1.13759e-11	3.05444e-09	IMG5_104700	IMG5_104700	0.215265	-2.21582	0.0361883	0.337858	down	yes	0.070544	0.066434	0.135844	0.265704	0.943196	0.058479
GO:0004222	metalloendopeptidase activity	Molecular Function	1.13759e-11	3.05444e-09	IMG5_176840	IMG5_176840	0.488201	-1.03445	0.0366223	0.338412	down	yes	6.67508	3.51025	14.2894	18.7737	18.5153	12.8434
GO:0004222	metalloendopeptidase activity	Molecular Function	1.13759e-11	3.05444e-09	IMG5_073980	IMG5_073980	0.403571	-1.30911	0.0409727	0.353151	down	yes	19.5686	10.5099	91.6645	145.764	99.7384	56.1624
GO:0004222	metalloendopeptidase activity	Molecular Function	1.13759e-11	3.05444e-09	IMG5_206040	IMG5_206040	0.362197	-1.46515	0.042085	0.35678	down	yes	1.09438	1.8385	1.20344	7.05777	3.22851	1.13375
GO:0004222	metalloendopeptidase activity	Molecular Function	1.13759e-11	3.05444e-09	IMG5_104690	IMG5_104690	0.349516	-1.51657	0.0456008	0.369518	down	yes	0.782679	0.395227	3.52365	7.17014	4.02571	2.25575
GO:0004222	metalloendopeptidase activity	Molecular Function	1.13759e-11	3.05444e-09	IMG5_109860	IMG5_109860	0.348965	-1.51885	0.0456687	0.369518	down	yes	1.17647	0.669774	3.31812	9.6434	3.93233	1.22334
GO:0004222	metalloendopeptidase activity	Molecular Function	1.13759e-11	3.05444e-09	IMG5_198510	IMG5_198510	0.397626	-1.33051	0.0488743	0.38022	down	yes	6.66487	2.51032	31.1791	48.1804	35.1856	18.122
GO:0006508	proteolysis	Biological Process	2.88647e-08	5.16678e-06	IMG5_197060	IMG5_197060	0.247606	-2.01388	0.000194393	0.0263013	down	yes	0.367996	0.307177	0.698034	2.4861	1.745	1.31482
GO:0006508	proteolysis	Biological Process	2.88647e-08	5.16678e-06	IMG5_003620	IMG5_003620	2.20696	1.14206	0.000835231	0.0618424	up	yes	136.3	135.829	128.174	38.2817	65.9729	77.1279
GO:0006508	proteolysis	Biological Process	2.88647e-08	5.16678e-06	IMG5_037030	IMG5_037030	0.143335	-2.80253	0.00151403	0.0849984	down	yes	0.304625	0.253402	1.8483	10.1202	3.96299	2.7049
GO:0006508	proteolysis	Biological Process	2.88647e-08	5.16678e-06	IMG5_033010	IMG5_033010	0.186457	-2.42308	0.00153149	0.0849984	down	yes	1.47987	0.510066	7.36876	29.7256	14.8669	5.59968
GO:0006508	proteolysis	Biological Process	2.88647e-08	5.16678e-06	IMG5_036810	IMG5_036810	0.317752	-1.65403	0.0018646	0.0909577	down	yes	0.740397	0.390445	0.803376	1.08784	2.06732	2.93203
GO:0006508	proteolysis	Biological Process	2.88647e-08	5.16678e-06	IMG5_049260	IMG5_049260	0.201247	-2.31296	0.00198755	0.0940173	down	yes	4.04125	1.23463	11.7165	53.9856	24.6812	5.76878
GO:0006508	proteolysis	Biological Process	2.88647e-08	5.16678e-06	IMG5_106040	IMG5_106040	0.234802	-2.09048	0.00208541	0.0965911	down	yes	0.533774	0.204082	1.56382	4.37178	4.05742	1.37342
GO:0006508	proteolysis	Biological Process	2.88647e-08	5.16678e-06	IMG5_158310	IMG5_158310	0.000645793	-10.5966	0.00352062	0.121577	down	yes	0	0	0	0.272	0.150763	0.041782
GO:0006508	proteolysis	Biological Process	2.88647e-08	5.16678e-06	IMG5_028000	IMG5_028000	0.322776	-1.63139	0.0041189	0.130154	down	yes	4.1581	2.88333	14.4336	32.8016	20.9082	12.8226
GO:0006508	proteolysis	Biological Process	2.88647e-08	5.16678e-06	IMG5_073990	IMG5_073990	0.322942	-1.63065	0.00517	0.14842	down	yes	2.75885	4.7355	2.27349	7.40607	15.6866	7.15372
GO:0006508	proteolysis	Biological Process	2.88647e-08	5.16678e-06	IMG5_189080	IMG5_189080	0.214887	-2.21835	0.00517235	0.14842	down	yes	1.39219	0.13464	1.20591	5.78671	6.16691	0.763434
GO:0006508	proteolysis	Biological Process	2.88647e-08	5.16678e-06	IMG5_111730	IMG5_111730	0.195643	-2.35371	0.00583514	0.157046	down	yes	0.209071	0.059652	1.24977	2.91829	4.01842	0.82485
GO:0006508	proteolysis	Biological Process	2.88647e-08	5.16678e-06	IMG5_134930	IMG5_134930	0.36244	-1.46419	0.00733299	0.173849	down	yes	2.18661	1.21086	5.17314	10.9395	7.55665	5.15082
GO:0006508	proteolysis	Biological Process	2.88647e-08	5.16678e-06	IMG5_165910	IMG5_165910	0.267518	-1.90229	0.0110724	0.210268	down	yes	0.514794	0.349916	2.33557	4.0641	6.20264	1.69612
GO:0006508	proteolysis	Biological Process	2.88647e-08	5.16678e-06	IMG5_010040	IMG5_010040	0.279727	-1.83791	0.0113885	0.21367	down	yes	1.21853	1.86171	1.31432	7.75267	6.91995	1.03755
GO:0006508	proteolysis	Biological Process	2.88647e-08	5.16678e-06	IMG5_171940	IMG5_171940	0.374555	-1.41675	0.011649	0.214942	down	yes	4.5708	2.72948	14.5041	27.2473	17.5608	13.4061
GO:0006508	proteolysis	Biological Process	2.88647e-08	5.16678e-06	IMG5_131200	IMG5_131200	0.243961	-2.03528	0.014701	0.235609	down	yes	0.299011	0.117727	1.41314	4.12553	2.74442	0.630773
GO:0006508	proteolysis	Biological Process	2.88647e-08	5.16678e-06	IMG5_165400	IMG5_165400	0.260527	-1.9405	0.0150264	0.237102	down	yes	0.226008	0.747405	0.667616	2.48942	3.00273	0.806725
GO:0006508	proteolysis	Biological Process	2.88647e-08	5.16678e-06	IMG5_029660	IMG5_029660	0.399986	-1.32198	0.0154354	0.238176	down	yes	4.05746	3.93694	13.6162	24.0118	18.9605	11.056
GO:0006508	proteolysis	Biological Process	2.88647e-08	5.16678e-06	IMG5_206250	IMG5_206250	0.23346	-2.09875	0.0155948	0.238194	down	yes	0.373655	0.070089	1.41693	4.05748	3.18078	0.73172
GO:0006508	proteolysis	Biological Process	2.88647e-08	5.16678e-06	IMG5_078540	IMG5_078540	0.301927	-1.72773	0.015873	0.238909	down	yes	0.647961	0.36803	2.19131	4.3909	4.88445	1.34741
GO:0006508	proteolysis	Biological Process	2.88647e-08	5.16678e-06	IMG5_058710	IMG5_058710	0.252312	-1.98672	0.0161676	0.240988	down	yes	0.142622	0.193431	0.612799	2.25121	1.05385	0.455572
GO:0006508	proteolysis	Biological Process	2.88647e-08	5.16678e-06	IMG5_003720	IMG5_003720	0.325879	-1.61759	0.0167198	0.245759	down	yes	0.829318	0.540173	1.50536	3.31913	4.66501	0.837707
GO:0006508	proteolysis	Biological Process	2.88647e-08	5.16678e-06	IMG5_206240	IMG5_206240	0.231044	-2.11376	0.0187315	0.25876	down	yes	0.344408	0.045304	1.61066	3.88002	2.92467	1.85329
GO:0006508	proteolysis	Biological Process	2.88647e-08	5.16678e-06	IMG5_169680	IMG5_169680	0.292836	-1.77184	0.0210544	0.276185	down	yes	0.155844	0.124366	0.259791	0.811781	0.702649	0.329611
GO:0006508	proteolysis	Biological Process	2.88647e-08	5.16678e-06	IMG5_013940	IMG5_013940	0.252435	-1.98601	0.021303	0.276819	down	yes	0.325424	0.124604	0.995339	2.6391	2.35995	0.72664
GO:0006508	proteolysis	Biological Process	2.88647e-08	5.16678e-06	IMG5_198410	IMG5_198410	0.371423	-1.42887	0.0231338	0.284376	down	yes	1.00349	0.561021	2.4856	4.66336	4.97956	1.26141
GO:0006508	proteolysis	Biological Process	2.88647e-08	5.16678e-06	IMG5_069110	IMG5_069110	0.380152	-1.39535	0.0257588	0.298275	down	yes	0.974549	1.19582	2.82294	5.27212	4.79949	3.06343
GO:0006508	proteolysis	Biological Process	2.88647e-08	5.16678e-06	IMG5_028010	IMG5_028010	0.359114	-1.47749	0.0257957	0.298275	down	yes	2.16079	1.25621	10.1196	18.8537	12.6812	6.15968
GO:0006508	proteolysis	Biological Process	2.88647e-08	5.16678e-06	IMG5_025180	IMG5_025180	0.463982	-1.10786	0.0296222	0.313467	down	yes	24.7655	15.3833	64.7798	99.2989	78.8482	48.0008
GO:0006508	proteolysis	Biological Process	2.88647e-08	5.16678e-06	IMG5_143740	IMG5_143740	0.310837	-1.68577	0.034211	0.331695	down	yes	0.897236	3.66135	0.944721	4.11839	7.63605	5.95036
GO:0006508	proteolysis	Biological Process	2.88647e-08	5.16678e-06	IMG5_046770	IMG5_046770	0.371527	-1.42846	0.0361426	0.337858	down	yes	2.83122	1.79176	6.79398	18.4479	8.50712	3.77479
GO:0006508	proteolysis	Biological Process	2.88647e-08	5.16678e-06	IMG5_104700	IMG5_104700	0.215265	-2.21582	0.0361883	0.337858	down	yes	0.070544	0.066434	0.135844	0.265704	0.943196	0.058479
GO:0006508	proteolysis	Biological Process	2.88647e-08	5.16678e-06	IMG5_197040	IMG5_197040	0.412545	-1.27738	0.036281	0.337975	down	yes	10.1942	3.54388	33.4941	51.042	37.6958	25.752
GO:0006508	proteolysis	Biological Process	2.88647e-08	5.16678e-06	IMG5_176840	IMG5_176840	0.488201	-1.03445	0.0366223	0.338412	down	yes	6.67508	3.51025	14.2894	18.7737	18.5153	12.8434
GO:0006508	proteolysis	Biological Process	2.88647e-08	5.16678e-06	IMG5_073980	IMG5_073980	0.403571	-1.30911	0.0409727	0.353151	down	yes	19.5686	10.5099	91.6645	145.764	99.7384	56.1624
GO:0006508	proteolysis	Biological Process	2.88647e-08	5.16678e-06	IMG5_206040	IMG5_206040	0.362197	-1.46515	0.042085	0.35678	down	yes	1.09438	1.8385	1.20344	7.05777	3.22851	1.13375
GO:0006508	proteolysis	Biological Process	2.88647e-08	5.16678e-06	IMG5_104690	IMG5_104690	0.349516	-1.51657	0.0456008	0.369518	down	yes	0.782679	0.395227	3.52365	7.17014	4.02571	2.25575
GO:0006508	proteolysis	Biological Process	2.88647e-08	5.16678e-06	IMG5_109860	IMG5_109860	0.348965	-1.51885	0.0456687	0.369518	down	yes	1.17647	0.669774	3.31812	9.6434	3.93233	1.22334
GO:0006508	proteolysis	Biological Process	2.88647e-08	5.16678e-06	IMG5_064650	IMG5_064650	0.261845	-1.93322	0.0466804	0.372159	down	yes	0.250696	0.394508	1.7859	5.26778	3.54469	0.472032
GO:0006508	proteolysis	Biological Process	2.88647e-08	5.16678e-06	IMG5_198510	IMG5_198510	0.397626	-1.33051	0.0488743	0.38022	down	yes	6.66487	2.51032	31.1791	48.1804	35.1856	18.122
GO:0008569	minus-end-directed microtubule motor activity	Molecular Function	2.51441e-07	3.3756e-05	IMG5_119680	IMG5_119680	0.112887	-3.14705	5.2748e-08	0.00015554	down	yes	0.226439	0.147042	0.126364	1.876	1.84649	0.705346
GO:0008569	minus-end-directed microtubule motor activity	Molecular Function	2.51441e-07	3.3756e-05	IMG5_187090	IMG5_187090	0.0867601	-3.52682	1.4489e-06	0.00113087	down	yes	0.095736	0.072413	0.081136	1.57014	1.11369	0.189445
GO:0008569	minus-end-directed microtubule motor activity	Molecular Function	2.51441e-07	3.3756e-05	IMG5_196980	IMG5_196980	0.0701438	-3.83354	2.18336e-06	0.00131086	down	yes	0.061266	0.139929	0.372707	2.90576	4.92901	0.34702
GO:0008569	minus-end-directed microtubule motor activity	Molecular Function	2.51441e-07	3.3756e-05	IMG5_156770	IMG5_156770	0.0583815	-4.09835	8.63408e-06	0.00327171	down	yes	0.013296	0.014833	0.07425	0.818868	0.806046	0.128707
GO:0008569	minus-end-directed microtubule motor activity	Molecular Function	2.51441e-07	3.3756e-05	IMG5_006680	IMG5_006680	0.270823	-1.88458	9.66239e-06	0.00327891	down	yes	1.08308	0.73304	0.817839	4.09319	3.94139	1.6912
GO:0008569	minus-end-directed microtubule motor activity	Molecular Function	2.51441e-07	3.3756e-05	IMG5_048350	IMG5_048350	0.0779879	-3.68061	6.20941e-05	0.013847	down	yes	0.051658	0.022764	0.045562	0.279014	1.16126	0.098225
GO:0008569	minus-end-directed microtubule motor activity	Molecular Function	2.51441e-07	3.3756e-05	IMG5_159700	IMG5_159700	0.374937	-1.41528	0.000115006	0.0195136	down	yes	4.97962	4.89427	3.51201	8.67813	14.8548	12.1688
GO:0008569	minus-end-directed microtubule motor activity	Molecular Function	2.51441e-07	3.3756e-05	IMG5_139920	IMG5_139920	0.426065	-1.23085	0.00014667	0.0238491	down	yes	20.1929	12.1043	22.9416	38.2251	37.9664	53.4575
GO:0008569	minus-end-directed microtubule motor activity	Molecular Function	2.51441e-07	3.3756e-05	IMG5_146630	IMG5_146630	0.422826	-1.24187	0.000288811	0.0322025	down	yes	7.46786	6.16085	10.1562	13.9663	19.1766	23.1093
GO:0008569	minus-end-directed microtubule motor activity	Molecular Function	2.51441e-07	3.3756e-05	IMG5_109350	IMG5_109350	0.497292	-1.00783	0.00116937	0.0742027	down	yes	4.24506	3.18004	5.3356	7.55083	9.2112	8.89833
GO:0008569	minus-end-directed microtubule motor activity	Molecular Function	2.51441e-07	3.3756e-05	IMG5_115030	IMG5_115030	0.483314	-1.04897	0.00381914	0.125579	down	yes	5.11821	3.11303	5.13393	5.90514	9.74564	12.0024
GO:0008569	minus-end-directed microtubule motor activity	Molecular Function	2.51441e-07	3.3756e-05	IMG5_204170	IMG5_204170	0.465011	-1.10466	0.0150817	0.237102	down	yes	6.36931	2.44077	6.97441	13.842	10.1093	9.99311
GO:0016020	membrane	Cellular Component	1.34977e-06	0.000144965	IMG5_028960	IMG5_028960	0.0576175	-4.11735	2.0773e-06	0.00131086	down	yes	0.021933	0.059143	0.041954	1.01588	0.801268	0.318138
GO:0016020	membrane	Cellular Component	1.34977e-06	0.000144965	IMG5_204030	IMG5_204030	2.51571	1.33097	3.04168e-06	0.00169574	up	yes	85.9912	64.4915	82.1524	32.3389	24.4057	35.7284
GO:0016020	membrane	Cellular Component	1.34977e-06	0.000144965	IMG5_079010	IMG5_079010	3.8882	1.9591	3.68195e-06	0.00177407	up	yes	29.0853	35.0548	26.8349	5.37513	8.04521	9.97739
GO:0016020	membrane	Cellular Component	1.34977e-06	0.000144965	IMG5_159360	IMG5_159360	0.279746	-1.83781	1.9808e-05	0.00572597	down	yes	67.2027	80.1503	85.9654	154.776	429.695	249.567
GO:0016020	membrane	Cellular Component	1.34977e-06	0.000144965	IMG5_152530	IMG5_152530	0.354144	-1.49759	0.000174112	0.0247968	down	yes	3.33704	3.43227	6.87619	13.4046	14.2683	10.858
GO:0016020	membrane	Cellular Component	1.34977e-06	0.000144965	IMG5_197060	IMG5_197060	0.247606	-2.01388	0.000194393	0.0263013	down	yes	0.367996	0.307177	0.698034	2.4861	1.745	1.31482
GO:0016020	membrane	Cellular Component	1.34977e-06	0.000144965	IMG5_172250	IMG5_172250	3.12234	1.64263	0.000529599	0.0471972	up	yes	19.3528	23.6696	14.6303	2.72586	6.9487	8.79002
GO:0016020	membrane	Cellular Component	1.34977e-06	0.000144965	IMG5_055150	IMG5_055150	0.446881	-1.16204	0.00113428	0.0742027	down	yes	24.4704	21.4512	21.003	32.1059	56.5825	61.071
GO:0016020	membrane	Cellular Component	1.34977e-06	0.000144965	IMG5_037030	IMG5_037030	0.143335	-2.80253	0.00151403	0.0849984	down	yes	0.304625	0.253402	1.8483	10.1202	3.96299	2.7049
GO:0016020	membrane	Cellular Component	1.34977e-06	0.000144965	IMG5_033010	IMG5_033010	0.186457	-2.42308	0.00153149	0.0849984	down	yes	1.47987	0.510066	7.36876	29.7256	14.8669	5.59968
GO:0016020	membrane	Cellular Component	1.34977e-06	0.000144965	IMG5_070450	IMG5_070450	0.43978	-1.18515	0.00165201	0.0879666	down	yes	15.2824	11.033	27.631	39.8009	44.0458	38.8204
GO:0016020	membrane	Cellular Component	1.34977e-06	0.000144965	IMG5_036810	IMG5_036810	0.317752	-1.65403	0.0018646	0.0909577	down	yes	0.740397	0.390445	0.803376	1.08784	2.06732	2.93203
GO:0016020	membrane	Cellular Component	1.34977e-06	0.000144965	IMG5_049260	IMG5_049260	0.201247	-2.31296	0.00198755	0.0940173	down	yes	4.04125	1.23463	11.7165	53.9856	24.6812	5.76878
GO:0016020	membrane	Cellular Component	1.34977e-06	0.000144965	IMG5_078180	IMG5_078180	0.319127	-1.6478	0.00274409	0.108719	down	yes	3.11321	1.72431	7.01591	17.7519	11.5133	7.87802
GO:0016020	membrane	Cellular Component	1.34977e-06	0.000144965	IMG5_000610	IMG5_000610	0.427532	-1.2259	0.00294636	0.112787	down	yes	47.9626	56.1778	109.765	152.698	209.743	137.887
GO:0016020	membrane	Cellular Component	1.34977e-06	0.000144965	IMG5_184670	IMG5_184670	2.11133	1.07815	0.00305287	0.113656	up	yes	13.5584	13.0976	8.49573	5.14022	5.14756	6.3613
GO:0016020	membrane	Cellular Component	1.34977e-06	0.000144965	IMG5_158310	IMG5_158310	0.000645793	-10.5966	0.00352062	0.121577	down	yes	0	0	0	0.272	0.150763	0.041782
GO:0016020	membrane	Cellular Component	1.34977e-06	0.000144965	IMG5_098730	IMG5_098730	0.456803	-1.13036	0.00377931	0.124989	down	yes	27.7515	34.929	46.5012	76.8269	104.159	58.0272
GO:0016020	membrane	Cellular Component	1.34977e-06	0.000144965	IMG5_028000	IMG5_028000	0.322776	-1.63139	0.0041189	0.130154	down	yes	4.1581	2.88333	14.4336	32.8016	20.9082	12.8226
GO:0016020	membrane	Cellular Component	1.34977e-06	0.000144965	IMG5_197320	IMG5_197320	0.000199083	-12.2943	0.00474943	0.141436	down	yes	0	0	0	0	0.771623	0.735285
GO:0016020	membrane	Cellular Component	1.34977e-06	0.000144965	IMG5_073990	IMG5_073990	0.322942	-1.63065	0.00517	0.14842	down	yes	2.75885	4.7355	2.27349	7.40607	15.6866	7.15372
GO:0016020	membrane	Cellular Component	1.34977e-06	0.000144965	IMG5_189080	IMG5_189080	0.214887	-2.21835	0.00517235	0.14842	down	yes	1.39219	0.13464	1.20591	5.78671	6.16691	0.763434
GO:0016020	membrane	Cellular Component	1.34977e-06	0.000144965	IMG5_185070	IMG5_185070	0.386876	-1.37006	0.00536197	0.151307	down	yes	7.1205	5.25559	8.77795	7.42917	15.8494	31.4006
GO:0016020	membrane	Cellular Component	1.34977e-06	0.000144965	IMG5_111730	IMG5_111730	0.195643	-2.35371	0.00583514	0.157046	down	yes	0.209071	0.059652	1.24977	2.91829	4.01842	0.82485
GO:0016020	membrane	Cellular Component	1.34977e-06	0.000144965	IMG5_145450	IMG5_145450	0.454284	-1.13834	0.00587978	0.157163	down	yes	1.91183	1.37579	2.6793	4.19544	4.76526	4.17409
GO:0016020	membrane	Cellular Component	1.34977e-06	0.000144965	IMG5_099460	IMG5_099460	0.421201	-1.24742	0.00606372	0.160105	down	yes	3.47644	3.86397	7.79561	13.9077	12.1766	9.85106
GO:0016020	membrane	Cellular Component	1.34977e-06	0.000144965	IMG5_149230	IMG5_149230	0.287038	-1.80069	0.00653353	0.164731	down	yes	0.2452	0.244787	0.342758	1.66494	0.769875	0.466346
GO:0016020	membrane	Cellular Component	1.34977e-06	0.000144965	IMG5_134930	IMG5_134930	0.36244	-1.46419	0.00733299	0.173849	down	yes	2.18661	1.21086	5.17314	10.9395	7.55665	5.15082
GO:0016020	membrane	Cellular Component	1.34977e-06	0.000144965	IMG5_007800	IMG5_007800	2.50248	1.32336	0.00876872	0.189264	up	yes	2.62879	2.0515	3.23408	0.607596	1.09159	1.46343
GO:0016020	membrane	Cellular Component	1.34977e-06	0.000144965	IMG5_122720	IMG5_122720	0.476967	-1.06804	0.00906805	0.193377	down	yes	50.4186	79.3219	84.1187	124.329	198.737	125.307
GO:0016020	membrane	Cellular Component	1.34977e-06	0.000144965	IMG5_165910	IMG5_165910	0.267518	-1.90229	0.0110724	0.210268	down	yes	0.514794	0.349916	2.33557	4.0641	6.20264	1.69612
GO:0016020	membrane	Cellular Component	1.34977e-06	0.000144965	IMG5_010040	IMG5_010040	0.279727	-1.83791	0.0113885	0.21367	down	yes	1.21853	1.86171	1.31432	7.75267	6.91995	1.03755
GO:0016020	membrane	Cellular Component	1.34977e-06	0.000144965	IMG5_099480	IMG5_099480	0.433061	-1.20736	0.0127726	0.223021	down	yes	1.81512	1.06077	2.4494	5.49439	4.73659	2.06589
GO:0016020	membrane	Cellular Component	1.34977e-06	0.000144965	IMG5_160690	IMG5_160690	0.299904	-1.73743	0.0128737	0.223477	down	yes	0.872709	0.346881	3.41439	8.43214	4.72478	2.29465
GO:0016020	membrane	Cellular Component	1.34977e-06	0.000144965	IMG5_045930	IMG5_045930	0.421442	-1.24659	0.0146663	0.235536	down	yes	1.45201	0.399708	1.14217	1.90781	2.74897	2.44711
GO:0016020	membrane	Cellular Component	1.34977e-06	0.000144965	IMG5_131200	IMG5_131200	0.243961	-2.03528	0.014701	0.235609	down	yes	0.299011	0.117727	1.41314	4.12553	2.74442	0.630773
GO:0016020	membrane	Cellular Component	1.34977e-06	0.000144965	IMG5_148380	IMG5_148380	0.394156	-1.34316	0.0148565	0.236643	down	yes	8.22086	11.7713	22.4847	55.0701	38.0111	14.6855
GO:0016020	membrane	Cellular Component	1.34977e-06	0.000144965	IMG5_029660	IMG5_029660	0.399986	-1.32198	0.0154354	0.238176	down	yes	4.05746	3.93694	13.6162	24.0118	18.9605	11.056
GO:0016020	membrane	Cellular Component	1.34977e-06	0.000144965	IMG5_206250	IMG5_206250	0.23346	-2.09875	0.0155948	0.238194	down	yes	0.373655	0.070089	1.41693	4.05748	3.18078	0.73172
GO:0016020	membrane	Cellular Component	1.34977e-06	0.000144965	IMG5_152250	IMG5_152250	0.472278	-1.08229	0.0156609	0.238272	down	yes	88.6465	124.35	182.806	345.328	333.602	159.14
GO:0016020	membrane	Cellular Component	1.34977e-06	0.000144965	IMG5_078540	IMG5_078540	0.301927	-1.72773	0.015873	0.238909	down	yes	0.647961	0.36803	2.19131	4.3909	4.88445	1.34741
GO:0016020	membrane	Cellular Component	1.34977e-06	0.000144965	IMG5_003720	IMG5_003720	0.325879	-1.61759	0.0167198	0.245759	down	yes	0.829318	0.540173	1.50536	3.31913	4.66501	0.837707
GO:0016020	membrane	Cellular Component	1.34977e-06	0.000144965	IMG5_206240	IMG5_206240	0.231044	-2.11376	0.0187315	0.25876	down	yes	0.344408	0.045304	1.61066	3.88002	2.92467	1.85329
GO:0016020	membrane	Cellular Component	1.34977e-06	0.000144965	IMG5_159060	IMG5_159060	0.336374	-1.57186	0.0192371	0.263877	down	yes	2.11873	1.59106	7.1281	17.9706	10.73	3.51917
GO:0016020	membrane	Cellular Component	1.34977e-06	0.000144965	IMG5_169680	IMG5_169680	0.292836	-1.77184	0.0210544	0.276185	down	yes	0.155844	0.124366	0.259791	0.811781	0.702649	0.329611
GO:0016020	membrane	Cellular Component	1.34977e-06	0.000144965	IMG5_013940	IMG5_013940	0.252435	-1.98601	0.021303	0.276819	down	yes	0.325424	0.124604	0.995339	2.6391	2.35995	0.72664
GO:0016020	membrane	Cellular Component	1.34977e-06	0.000144965	IMG5_106200	IMG5_106200	0.392342	-1.34982	0.0220786	0.280245	down	yes	0.296626	0.237919	0.129779	0.693472	0.628717	0.371039
GO:0016020	membrane	Cellular Component	1.34977e-06	0.000144965	IMG5_203830	IMG5_203830	0.475715	-1.07183	0.0226082	0.282331	down	yes	1.00903	0.817395	0.903203	2.50328	1.56255	1.67211
GO:0016020	membrane	Cellular Component	1.34977e-06	0.000144965	IMG5_198410	IMG5_198410	0.371423	-1.42887	0.0231338	0.284376	down	yes	1.00349	0.561021	2.4856	4.66336	4.97956	1.26141
GO:0016020	membrane	Cellular Component	1.34977e-06	0.000144965	IMG5_109580	IMG5_109580	0.371006	-1.43048	0.0241318	0.29111	down	yes	4.4354	2.95503	14.3381	37.3886	13.6483	7.52961
GO:0016020	membrane	Cellular Component	1.34977e-06	0.000144965	IMG5_058280	IMG5_058280	0.335576	-1.57529	0.0244526	0.29227	down	yes	0.436992	0.149328	0.197825	0.798168	0.9629	0.575645
GO:0016020	membrane	Cellular Component	1.34977e-06	0.000144965	IMG5_069110	IMG5_069110	0.380152	-1.39535	0.0257588	0.298275	down	yes	0.974549	1.19582	2.82294	5.27212	4.79949	3.06343
GO:0016020	membrane	Cellular Component	1.34977e-06	0.000144965	IMG5_028010	IMG5_028010	0.359114	-1.47749	0.0257957	0.298275	down	yes	2.16079	1.25621	10.1196	18.8537	12.6812	6.15968
GO:0016020	membrane	Cellular Component	1.34977e-06	0.000144965	IMG5_120890	IMG5_120890	0.433683	-1.20529	0.0294019	0.313467	down	yes	7.42602	7.18172	21.8015	43.0201	28.096	12.8375
GO:0016020	membrane	Cellular Component	1.34977e-06	0.000144965	IMG5_025180	IMG5_025180	0.463982	-1.10786	0.0296222	0.313467	down	yes	24.7655	15.3833	64.7798	99.2989	78.8482	48.0008
GO:0016020	membrane	Cellular Component	1.34977e-06	0.000144965	IMG5_057770	IMG5_057770	0.365526	-1.45195	0.0297316	0.314013	down	yes	1.67113	0.645104	5.20301	11.8153	5.09174	3.664
GO:0016020	membrane	Cellular Component	1.34977e-06	0.000144965	IMG5_150030	IMG5_150030	2.00309	1.00223	0.0302522	0.317231	up	yes	98.1885	35.455	135.132	40.1304	30.914	63.136
GO:0016020	membrane	Cellular Component	1.34977e-06	0.000144965	IMG5_002750	IMG5_002750	0.445503	-1.16649	0.0324086	0.326656	down	yes	57.8623	40.2782	185.273	292.103	230.648	113.415
GO:0016020	membrane	Cellular Component	1.34977e-06	0.000144965	IMG5_108450	IMG5_108450	0.443987	-1.17141	0.0326898	0.326825	down	yes	3.94152	4.39303	8.71367	8.32159	19.2936	10.7828
GO:0016020	membrane	Cellular Component	1.34977e-06	0.000144965	IMG5_143740	IMG5_143740	0.310837	-1.68577	0.034211	0.331695	down	yes	0.897236	3.66135	0.944721	4.11839	7.63605	5.95036
GO:0016020	membrane	Cellular Component	1.34977e-06	0.000144965	IMG5_046770	IMG5_046770	0.371527	-1.42846	0.0361426	0.337858	down	yes	2.83122	1.79176	6.79398	18.4479	8.50712	3.77479
GO:0016020	membrane	Cellular Component	1.34977e-06	0.000144965	IMG5_104700	IMG5_104700	0.215265	-2.21582	0.0361883	0.337858	down	yes	0.070544	0.066434	0.135844	0.265704	0.943196	0.058479
GO:0016020	membrane	Cellular Component	1.34977e-06	0.000144965	IMG5_176840	IMG5_176840	0.488201	-1.03445	0.0366223	0.338412	down	yes	6.67508	3.51025	14.2894	18.7737	18.5153	12.8434
GO:0016020	membrane	Cellular Component	1.34977e-06	0.000144965	IMG5_080770	IMG5_080770	0.463376	-1.10975	0.0396	0.348325	down	yes	14.888	11.9951	42.1087	72.6896	52.787	23.413
GO:0016020	membrane	Cellular Component	1.34977e-06	0.000144965	IMG5_073980	IMG5_073980	0.403571	-1.30911	0.0409727	0.353151	down	yes	19.5686	10.5099	91.6645	145.764	99.7384	56.1624
GO:0016020	membrane	Cellular Component	1.34977e-06	0.000144965	IMG5_085560	IMG5_085560	1478.1	10.5295	0.0415732	0.355493	up	yes	0.095743	0.046032	0.301654	0	0	0
GO:0016020	membrane	Cellular Component	1.34977e-06	0.000144965	IMG5_206040	IMG5_206040	0.362197	-1.46515	0.042085	0.35678	down	yes	1.09438	1.8385	1.20344	7.05777	3.22851	1.13375
GO:0016020	membrane	Cellular Component	1.34977e-06	0.000144965	IMG5_072530	IMG5_072530	0.490095	-1.02887	0.0423206	0.357095	down	yes	0.873362	0.598675	0.635591	1.16099	2.12806	1.01139
GO:0016020	membrane	Cellular Component	1.34977e-06	0.000144965	IMG5_155300	IMG5_155300	0.441756	-1.17868	0.0452277	0.368094	down	yes	3.63036	2.39865	9.5693	13.9507	15.1436	6.21546
GO:0016020	membrane	Cellular Component	1.34977e-06	0.000144965	IMG5_104690	IMG5_104690	0.349516	-1.51657	0.0456008	0.369518	down	yes	0.782679	0.395227	3.52365	7.17014	4.02571	2.25575
GO:0016020	membrane	Cellular Component	1.34977e-06	0.000144965	IMG5_109860	IMG5_109860	0.348965	-1.51885	0.0456687	0.369518	down	yes	1.17647	0.669774	3.31812	9.6434	3.93233	1.22334
GO:0016020	membrane	Cellular Component	1.34977e-06	0.000144965	IMG5_205370	IMG5_205370	0.271538	-1.88078	0.0473283	0.373884	down	yes	0.227464	0.137942	0.361455	1.78036	0.566748	0.329722
GO:0016020	membrane	Cellular Component	1.34977e-06	0.000144965	IMG5_198510	IMG5_198510	0.397626	-1.33051	0.0488743	0.38022	down	yes	6.66487	2.51032	31.1791	48.1804	35.1856	18.122
GO:0051959	dynein light intermediate chain binding	Molecular Function	2.86335e-06	0.00025627	IMG5_119680	IMG5_119680	0.112887	-3.14705	5.2748e-08	0.00015554	down	yes	0.226439	0.147042	0.126364	1.876	1.84649	0.705346
GO:0051959	dynein light intermediate chain binding	Molecular Function	2.86335e-06	0.00025627	IMG5_187090	IMG5_187090	0.0867601	-3.52682	1.4489e-06	0.00113087	down	yes	0.095736	0.072413	0.081136	1.57014	1.11369	0.189445
GO:0051959	dynein light intermediate chain binding	Molecular Function	2.86335e-06	0.00025627	IMG5_196980	IMG5_196980	0.0701438	-3.83354	2.18336e-06	0.00131086	down	yes	0.061266	0.139929	0.372707	2.90576	4.92901	0.34702
GO:0051959	dynein light intermediate chain binding	Molecular Function	2.86335e-06	0.00025627	IMG5_156770	IMG5_156770	0.0583815	-4.09835	8.63408e-06	0.00327171	down	yes	0.013296	0.014833	0.07425	0.818868	0.806046	0.128707
GO:0051959	dynein light intermediate chain binding	Molecular Function	2.86335e-06	0.00025627	IMG5_006680	IMG5_006680	0.270823	-1.88458	9.66239e-06	0.00327891	down	yes	1.08308	0.73304	0.817839	4.09319	3.94139	1.6912
GO:0051959	dynein light intermediate chain binding	Molecular Function	2.86335e-06	0.00025627	IMG5_048350	IMG5_048350	0.0779879	-3.68061	6.20941e-05	0.013847	down	yes	0.051658	0.022764	0.045562	0.279014	1.16126	0.098225
GO:0051959	dynein light intermediate chain binding	Molecular Function	2.86335e-06	0.00025627	IMG5_159700	IMG5_159700	0.374937	-1.41528	0.000115006	0.0195136	down	yes	4.97962	4.89427	3.51201	8.67813	14.8548	12.1688
GO:0051959	dynein light intermediate chain binding	Molecular Function	2.86335e-06	0.00025627	IMG5_139920	IMG5_139920	0.426065	-1.23085	0.00014667	0.0238491	down	yes	20.1929	12.1043	22.9416	38.2251	37.9664	53.4575
GO:0051959	dynein light intermediate chain binding	Molecular Function	2.86335e-06	0.00025627	IMG5_146630	IMG5_146630	0.422826	-1.24187	0.000288811	0.0322025	down	yes	7.46786	6.16085	10.1562	13.9663	19.1766	23.1093
GO:0051959	dynein light intermediate chain binding	Molecular Function	2.86335e-06	0.00025627	IMG5_109350	IMG5_109350	0.497292	-1.00783	0.00116937	0.0742027	down	yes	4.24506	3.18004	5.3356	7.55083	9.2112	8.89833
GO:0051959	dynein light intermediate chain binding	Molecular Function	2.86335e-06	0.00025627	IMG5_115030	IMG5_115030	0.483314	-1.04897	0.00381914	0.125579	down	yes	5.11821	3.11303	5.13393	5.90514	9.74564	12.0024
GO:0051959	dynein light intermediate chain binding	Molecular Function	2.86335e-06	0.00025627	IMG5_016220	IMG5_016220	0.391145	-1.35422	0.00568771	0.154678	down	yes	57.8392	60.3955	35.6719	60.0889	194.628	138.761
GO:0051959	dynein light intermediate chain binding	Molecular Function	2.86335e-06	0.00025627	IMG5_204170	IMG5_204170	0.465011	-1.10466	0.0150817	0.237102	down	yes	6.36931	2.44077	6.97441	13.842	10.1093	9.99311
GO:0030286	dynein complex	Cellular Component	3.99558e-06	0.000306518	IMG5_119680	IMG5_119680	0.112887	-3.14705	5.2748e-08	0.00015554	down	yes	0.226439	0.147042	0.126364	1.876	1.84649	0.705346
GO:0030286	dynein complex	Cellular Component	3.99558e-06	0.000306518	IMG5_187090	IMG5_187090	0.0867601	-3.52682	1.4489e-06	0.00113087	down	yes	0.095736	0.072413	0.081136	1.57014	1.11369	0.189445
GO:0030286	dynein complex	Cellular Component	3.99558e-06	0.000306518	IMG5_196980	IMG5_196980	0.0701438	-3.83354	2.18336e-06	0.00131086	down	yes	0.061266	0.139929	0.372707	2.90576	4.92901	0.34702
GO:0030286	dynein complex	Cellular Component	3.99558e-06	0.000306518	IMG5_156770	IMG5_156770	0.0583815	-4.09835	8.63408e-06	0.00327171	down	yes	0.013296	0.014833	0.07425	0.818868	0.806046	0.128707
GO:0030286	dynein complex	Cellular Component	3.99558e-06	0.000306518	IMG5_006680	IMG5_006680	0.270823	-1.88458	9.66239e-06	0.00327891	down	yes	1.08308	0.73304	0.817839	4.09319	3.94139	1.6912
GO:0030286	dynein complex	Cellular Component	3.99558e-06	0.000306518	IMG5_048350	IMG5_048350	0.0779879	-3.68061	6.20941e-05	0.013847	down	yes	0.051658	0.022764	0.045562	0.279014	1.16126	0.098225
GO:0030286	dynein complex	Cellular Component	3.99558e-06	0.000306518	IMG5_159700	IMG5_159700	0.374937	-1.41528	0.000115006	0.0195136	down	yes	4.97962	4.89427	3.51201	8.67813	14.8548	12.1688
GO:0030286	dynein complex	Cellular Component	3.99558e-06	0.000306518	IMG5_139920	IMG5_139920	0.426065	-1.23085	0.00014667	0.0238491	down	yes	20.1929	12.1043	22.9416	38.2251	37.9664	53.4575
GO:0030286	dynein complex	Cellular Component	3.99558e-06	0.000306518	IMG5_146630	IMG5_146630	0.422826	-1.24187	0.000288811	0.0322025	down	yes	7.46786	6.16085	10.1562	13.9663	19.1766	23.1093
GO:0030286	dynein complex	Cellular Component	3.99558e-06	0.000306518	IMG5_109350	IMG5_109350	0.497292	-1.00783	0.00116937	0.0742027	down	yes	4.24506	3.18004	5.3356	7.55083	9.2112	8.89833
GO:0030286	dynein complex	Cellular Component	3.99558e-06	0.000306518	IMG5_115030	IMG5_115030	0.483314	-1.04897	0.00381914	0.125579	down	yes	5.11821	3.11303	5.13393	5.90514	9.74564	12.0024
GO:0030286	dynein complex	Cellular Component	3.99558e-06	0.000306518	IMG5_016220	IMG5_016220	0.391145	-1.35422	0.00568771	0.154678	down	yes	57.8392	60.3955	35.6719	60.0889	194.628	138.761
GO:0030286	dynein complex	Cellular Component	3.99558e-06	0.000306518	IMG5_204170	IMG5_204170	0.465011	-1.10466	0.0150817	0.237102	down	yes	6.36931	2.44077	6.97441	13.842	10.1093	9.99311
GO:0045505	dynein intermediate chain binding	Molecular Function	1.34792e-05	0.00090479	IMG5_119680	IMG5_119680	0.112887	-3.14705	5.2748e-08	0.00015554	down	yes	0.226439	0.147042	0.126364	1.876	1.84649	0.705346
GO:0045505	dynein intermediate chain binding	Molecular Function	1.34792e-05	0.00090479	IMG5_187090	IMG5_187090	0.0867601	-3.52682	1.4489e-06	0.00113087	down	yes	0.095736	0.072413	0.081136	1.57014	1.11369	0.189445
GO:0045505	dynein intermediate chain binding	Molecular Function	1.34792e-05	0.00090479	IMG5_196980	IMG5_196980	0.0701438	-3.83354	2.18336e-06	0.00131086	down	yes	0.061266	0.139929	0.372707	2.90576	4.92901	0.34702
GO:0045505	dynein intermediate chain binding	Molecular Function	1.34792e-05	0.00090479	IMG5_156770	IMG5_156770	0.0583815	-4.09835	8.63408e-06	0.00327171	down	yes	0.013296	0.014833	0.07425	0.818868	0.806046	0.128707
GO:0045505	dynein intermediate chain binding	Molecular Function	1.34792e-05	0.00090479	IMG5_006680	IMG5_006680	0.270823	-1.88458	9.66239e-06	0.00327891	down	yes	1.08308	0.73304	0.817839	4.09319	3.94139	1.6912
GO:0045505	dynein intermediate chain binding	Molecular Function	1.34792e-05	0.00090479	IMG5_048350	IMG5_048350	0.0779879	-3.68061	6.20941e-05	0.013847	down	yes	0.051658	0.022764	0.045562	0.279014	1.16126	0.098225
GO:0045505	dynein intermediate chain binding	Molecular Function	1.34792e-05	0.00090479	IMG5_159700	IMG5_159700	0.374937	-1.41528	0.000115006	0.0195136	down	yes	4.97962	4.89427	3.51201	8.67813	14.8548	12.1688
GO:0045505	dynein intermediate chain binding	Molecular Function	1.34792e-05	0.00090479	IMG5_139920	IMG5_139920	0.426065	-1.23085	0.00014667	0.0238491	down	yes	20.1929	12.1043	22.9416	38.2251	37.9664	53.4575
GO:0045505	dynein intermediate chain binding	Molecular Function	1.34792e-05	0.00090479	IMG5_146630	IMG5_146630	0.422826	-1.24187	0.000288811	0.0322025	down	yes	7.46786	6.16085	10.1562	13.9663	19.1766	23.1093
GO:0045505	dynein intermediate chain binding	Molecular Function	1.34792e-05	0.00090479	IMG5_109350	IMG5_109350	0.497292	-1.00783	0.00116937	0.0742027	down	yes	4.24506	3.18004	5.3356	7.55083	9.2112	8.89833
GO:0045505	dynein intermediate chain binding	Molecular Function	1.34792e-05	0.00090479	IMG5_115030	IMG5_115030	0.483314	-1.04897	0.00381914	0.125579	down	yes	5.11821	3.11303	5.13393	5.90514	9.74564	12.0024
GO:0045505	dynein intermediate chain binding	Molecular Function	1.34792e-05	0.00090479	IMG5_016220	IMG5_016220	0.391145	-1.35422	0.00568771	0.154678	down	yes	57.8392	60.3955	35.6719	60.0889	194.628	138.761
GO:0045505	dynein intermediate chain binding	Molecular Function	1.34792e-05	0.00090479	IMG5_204170	IMG5_204170	0.465011	-1.10466	0.0150817	0.237102	down	yes	6.36931	2.44077	6.97441	13.842	10.1093	9.99311
GO:0005388	P-type calcium transporter activity	Molecular Function	0.000230274	0.0137397	IMG5_028960	IMG5_028960	0.0576175	-4.11735	2.0773e-06	0.00131086	down	yes	0.021933	0.059143	0.041954	1.01588	0.801268	0.318138
GO:0005388	P-type calcium transporter activity	Molecular Function	0.000230274	0.0137397	IMG5_152530	IMG5_152530	0.354144	-1.49759	0.000174112	0.0247968	down	yes	3.33704	3.43227	6.87619	13.4046	14.2683	10.858
GO:0005388	P-type calcium transporter activity	Molecular Function	0.000230274	0.0137397	IMG5_055150	IMG5_055150	0.446881	-1.16204	0.00113428	0.0742027	down	yes	24.4704	21.4512	21.003	32.1059	56.5825	61.071
GO:0005388	P-type calcium transporter activity	Molecular Function	0.000230274	0.0137397	IMG5_070450	IMG5_070450	0.43978	-1.18515	0.00165201	0.0879666	down	yes	15.2824	11.033	27.631	39.8009	44.0458	38.8204
GO:0005388	P-type calcium transporter activity	Molecular Function	0.000230274	0.0137397	IMG5_098730	IMG5_098730	0.456803	-1.13036	0.00377931	0.124989	down	yes	27.7515	34.929	46.5012	76.8269	104.159	58.0272
GO:0005388	P-type calcium transporter activity	Molecular Function	0.000230274	0.0137397	IMG5_002750	IMG5_002750	0.445503	-1.16649	0.0324086	0.326656	down	yes	57.8623	40.2782	185.273	292.103	230.648	113.415
GO:0005737	cytoplasm	Cellular Component	0.000437641	0.0235013	IMG5_093060	IMG5_093060	0.309028	-1.69419	1.24397e-06	0.0010788	down	yes	1.77623	2.19231	2.31595	7.44303	6.42664	6.46664
GO:0005737	cytoplasm	Cellular Component	0.000437641	0.0235013	IMG5_103090	IMG5_103090	0.346305	-1.52989	1.71825e-06	0.00121917	down	yes	2.21495	1.77195	2.44162	5.47917	7.367	5.71702
GO:0005737	cytoplasm	Cellular Component	0.000437641	0.0235013	IMG5_081220	IMG5_081220	2.96923	1.57009	2.88108e-05	0.00803102	up	yes	80.0658	80.8891	51.3544	17.6203	21.7451	32.1379
GO:0005737	cytoplasm	Cellular Component	0.000437641	0.0235013	IMG5_197880	IMG5_197880	0.330801	-1.59597	7.66757e-05	0.0149613	down	yes	4.5427	2.42879	2.21233	8.60709	7.60262	11.5527
GO:0005737	cytoplasm	Cellular Component	0.000437641	0.0235013	IMG5_201430	IMG5_201430	2.63014	1.39514	9.22943e-05	0.0160079	up	yes	54.8319	43.9236	32.0547	17.26	11.4774	20.9977
GO:0005737	cytoplasm	Cellular Component	0.000437641	0.0235013	IMG5_201950	IMG5_201950	0.343713	-1.54072	0.000192151	0.0263013	down	yes	0.98311	0.898019	0.996208	2.96707	2.79542	2.60885
GO:0005737	cytoplasm	Cellular Component	0.000437641	0.0235013	IMG5_197060	IMG5_197060	0.247606	-2.01388	0.000194393	0.0263013	down	yes	0.367996	0.307177	0.698034	2.4861	1.745	1.31482
GO:0005737	cytoplasm	Cellular Component	0.000437641	0.0235013	IMG5_120960	IMG5_120960	2.49684	1.3201	0.000195449	0.0263013	up	yes	12098.4	12406.6	6537.96	3605.54	3774.6	5052.77
GO:0005737	cytoplasm	Cellular Component	0.000437641	0.0235013	IMG5_189190	IMG5_189190	2.17602	1.12169	0.000248093	0.0312317	up	yes	50.8773	37.2122	34.3286	19.5986	14.6896	21.9696
GO:0005737	cytoplasm	Cellular Component	0.000437641	0.0235013	IMG5_162430	IMG5_162430	0.293044	-1.77081	0.000293613	0.0322768	down	yes	7.02768	9.60347	8.35975	14.6684	45.3043	25.3077
GO:0005737	cytoplasm	Cellular Component	0.000437641	0.0235013	IMG5_165790	IMG5_165790	2.52318	1.33524	0.000366878	0.0379023	up	yes	8.23445	5.90158	8.35842	2.60349	2.68326	3.62836
GO:0005737	cytoplasm	Cellular Component	0.000437641	0.0235013	IMG5_150100	IMG5_150100	2.67508	1.41958	0.000393393	0.0379066	up	yes	83.3065	107.435	41.6692	30.566	28.8545	27.4593
GO:0005737	cytoplasm	Cellular Component	0.000437641	0.0235013	IMG5_062990	IMG5_062990	2.8031	1.48703	0.000414209	0.0394256	up	yes	16.1191	10.123	11.2397	6.02907	2.58325	4.75919
GO:0005737	cytoplasm	Cellular Component	0.000437641	0.0235013	IMG5_154640	IMG5_154640	2.626	1.39287	0.000479489	0.0440284	up	yes	12.0765	7.01923	14.8197	3.03683	5.38089	4.49752
GO:0005737	cytoplasm	Cellular Component	0.000437641	0.0235013	IMG5_100290	IMG5_100290	0.295674	-1.75792	0.000673117	0.0541671	down	yes	2.67052	0.916122	1.47845	3.25755	6.06297	7.81013
GO:0005737	cytoplasm	Cellular Component	0.000437641	0.0235013	IMG5_120070	IMG5_120070	2.10374	1.07295	0.00130264	0.0788145	up	yes	5.88544	5.05152	5.06009	2.2047	2.55294	2.84647
GO:0005737	cytoplasm	Cellular Component	0.000437641	0.0235013	IMG5_182110	IMG5_182110	0.358757	-1.47892	0.00143074	0.0833353	down	yes	546.899	654.47	1605.59	2341.03	3505.63	1977.45
GO:0005737	cytoplasm	Cellular Component	0.000437641	0.0235013	IMG5_037030	IMG5_037030	0.143335	-2.80253	0.00151403	0.0849984	down	yes	0.304625	0.253402	1.8483	10.1202	3.96299	2.7049
GO:0005737	cytoplasm	Cellular Component	0.000437641	0.0235013	IMG5_033010	IMG5_033010	0.186457	-2.42308	0.00153149	0.0849984	down	yes	1.47987	0.510066	7.36876	29.7256	14.8669	5.59968
GO:0005737	cytoplasm	Cellular Component	0.000437641	0.0235013	IMG5_182010	IMG5_182010	2.32944	1.21998	0.00173245	0.0883635	up	yes	49.3795	52.5828	30.345	12.316	18.9135	25.5683
GO:0005737	cytoplasm	Cellular Component	0.000437641	0.0235013	IMG5_047220	IMG5_047220	0.354616	-1.49567	0.00175293	0.0883635	down	yes	591.155	717.578	1872.21	2769.58	4009.8	2190.73
GO:0005737	cytoplasm	Cellular Component	0.000437641	0.0235013	IMG5_036810	IMG5_036810	0.317752	-1.65403	0.0018646	0.0909577	down	yes	0.740397	0.390445	0.803376	1.08784	2.06732	2.93203
GO:0005737	cytoplasm	Cellular Component	0.000437641	0.0235013	IMG5_049260	IMG5_049260	0.201247	-2.31296	0.00198755	0.0940173	down	yes	4.04125	1.23463	11.7165	53.9856	24.6812	5.76878
GO:0005737	cytoplasm	Cellular Component	0.000437641	0.0235013	IMG5_108570	IMG5_108570	2.17116	1.11846	0.00246003	0.104653	up	yes	21.2832	20.7935	15.2846	10.9264	5.29993	10.1933
GO:0005737	cytoplasm	Cellular Component	0.000437641	0.0235013	IMG5_195050	IMG5_195050	2.44023	1.28702	0.00261709	0.107735	up	yes	18.7125	13.9858	27.2552	7.53282	5.94582	11.0901
GO:0005737	cytoplasm	Cellular Component	0.000437641	0.0235013	IMG5_130370	IMG5_130370	2.00267	1.00193	0.00305801	0.113656	up	yes	55.2171	39.1418	54.0286	19.7435	20.7878	33.5634
GO:0005737	cytoplasm	Cellular Component	0.000437641	0.0235013	IMG5_158310	IMG5_158310	0.000645793	-10.5966	0.00352062	0.121577	down	yes	0	0	0	0.272	0.150763	0.041782
GO:0005737	cytoplasm	Cellular Component	0.000437641	0.0235013	IMG5_094990	IMG5_094990	4584.18	12.1624	0.00364892	0.122758	up	yes	0.151608	0.223475	1.00017	0	0	0
GO:0005737	cytoplasm	Cellular Component	0.000437641	0.0235013	IMG5_030200	IMG5_030200	0.466901	-1.09881	0.00388817	0.125922	down	yes	42.574	52.0694	44.3387	74.4323	131.24	91.9976
GO:0005737	cytoplasm	Cellular Component	0.000437641	0.0235013	IMG5_035780	IMG5_035780	0.442916	-1.17489	0.00410182	0.130141	down	yes	13.6429	5.54377	17.8098	22.788	28.6399	32.1013
GO:0005737	cytoplasm	Cellular Component	0.000437641	0.0235013	IMG5_028000	IMG5_028000	0.322776	-1.63139	0.0041189	0.130154	down	yes	4.1581	2.88333	14.4336	32.8016	20.9082	12.8226
GO:0005737	cytoplasm	Cellular Component	0.000437641	0.0235013	IMG5_164280	IMG5_164280	0.403645	-1.30884	0.00450312	0.138373	down	yes	3.0966	2.56414	3.61081	5.72801	10.1688	7.07283
GO:0005737	cytoplasm	Cellular Component	0.000437641	0.0235013	IMG5_187900	IMG5_187900	2.03457	1.02473	0.00486512	0.143292	up	yes	67.872	30.2612	57.3715	30.4719	17.6627	28.2965
GO:0005737	cytoplasm	Cellular Component	0.000437641	0.0235013	IMG5_073990	IMG5_073990	0.322942	-1.63065	0.00517	0.14842	down	yes	2.75885	4.7355	2.27349	7.40607	15.6866	7.15372
GO:0005737	cytoplasm	Cellular Component	0.000437641	0.0235013	IMG5_189080	IMG5_189080	0.214887	-2.21835	0.00517235	0.14842	down	yes	1.39219	0.13464	1.20591	5.78671	6.16691	0.763434
GO:0005737	cytoplasm	Cellular Component	0.000437641	0.0235013	IMG5_111730	IMG5_111730	0.195643	-2.35371	0.00583514	0.157046	down	yes	0.209071	0.059652	1.24977	2.91829	4.01842	0.82485
GO:0005737	cytoplasm	Cellular Component	0.000437641	0.0235013	IMG5_145450	IMG5_145450	0.454284	-1.13834	0.00587978	0.157163	down	yes	1.91183	1.37579	2.6793	4.19544	4.76526	4.17409
GO:0005737	cytoplasm	Cellular Component	0.000437641	0.0235013	IMG5_203000	IMG5_203000	2.19706	1.13558	0.00687029	0.165847	up	yes	46.3365	20.9658	62.8554	26.9622	13.6954	18.5841
GO:0005737	cytoplasm	Cellular Component	0.000437641	0.0235013	IMG5_134930	IMG5_134930	0.36244	-1.46419	0.00733299	0.173849	down	yes	2.18661	1.21086	5.17314	10.9395	7.55665	5.15082
GO:0005737	cytoplasm	Cellular Component	0.000437641	0.0235013	IMG5_161340	IMG5_161340	5.04638	2.33525	0.00757823	0.177919	up	yes	3.46511	2.96686	2.50837	0	0.71974	1.05189
GO:0005737	cytoplasm	Cellular Component	0.000437641	0.0235013	IMG5_055980	IMG5_055980	2.51818	1.33238	0.00792867	0.18256	up	yes	17.3294	16.4047	6.06555	4.00982	5.19394	6.60113
GO:0005737	cytoplasm	Cellular Component	0.000437641	0.0235013	IMG5_109760	IMG5_109760	0.000142226	-12.7795	0.00792924	0.18256	down	yes	0	0	0	2.10932	0	0
GO:0005737	cytoplasm	Cellular Component	0.000437641	0.0235013	IMG5_137000	IMG5_137000	2.07738	1.05477	0.00818759	0.184175	up	yes	28.8002	26.9689	18.6723	11.0459	8.05764	16.7307
GO:0005737	cytoplasm	Cellular Component	0.000437641	0.0235013	IMG5_172930	IMG5_172930	0.416115	-1.26494	0.00836144	0.186994	down	yes	3.21457	3.4513	7.29873	14.4851	12.016	7.05841
GO:0005737	cytoplasm	Cellular Component	0.000437641	0.0235013	IMG5_179330	IMG5_179330	9.1409e-05	-13.4173	0.00874533	0.189264	down	yes	0	0	0	2.2105	1.07145	0
GO:0005737	cytoplasm	Cellular Component	0.000437641	0.0235013	IMG5_039240	IMG5_039240	0.29727	-1.75016	0.00912837	0.194133	down	yes	1.01148	1.61953	0.754404	3.4677	3.92559	3.99509
GO:0005737	cytoplasm	Cellular Component	0.000437641	0.0235013	IMG5_181990	IMG5_181990	11.1292	3.47627	0.00924572	0.195035	up	yes	0.785516	0.683433	0.502104	0	0	0.177107
GO:0005737	cytoplasm	Cellular Component	0.000437641	0.0235013	IMG5_185550	IMG5_185550	0.409706	-1.28734	0.0102084	0.202844	down	yes	14.316	8.0176	26.2396	61.5754	37.9985	18.9822
GO:0005737	cytoplasm	Cellular Component	0.000437641	0.0235013	IMG5_110960	IMG5_110960	2.60905	1.38352	0.0109077	0.209691	up	yes	24.4981	6.92068	37.3614	10.3752	9.56155	6.42542
GO:0005737	cytoplasm	Cellular Component	0.000437641	0.0235013	IMG5_113150	IMG5_113150	2.11029	1.07744	0.0110273	0.210268	up	yes	95.5192	95.4216	38.1853	25.8575	33.2415	49.4769
GO:0005737	cytoplasm	Cellular Component	0.000437641	0.0235013	IMG5_165910	IMG5_165910	0.267518	-1.90229	0.0110724	0.210268	down	yes	0.514794	0.349916	2.33557	4.0641	6.20264	1.69612
GO:0005737	cytoplasm	Cellular Component	0.000437641	0.0235013	IMG5_010040	IMG5_010040	0.279727	-1.83791	0.0113885	0.21367	down	yes	1.21853	1.86171	1.31432	7.75267	6.91995	1.03755
GO:0005737	cytoplasm	Cellular Component	0.000437641	0.0235013	IMG5_131200	IMG5_131200	0.243961	-2.03528	0.014701	0.235609	down	yes	0.299011	0.117727	1.41314	4.12553	2.74442	0.630773
GO:0005737	cytoplasm	Cellular Component	0.000437641	0.0235013	IMG5_076630	IMG5_076630	2.04265	1.03044	0.0152091	0.237946	up	yes	77.7921	84.1599	28.8811	27.3226	30.438	35.6639
GO:0005737	cytoplasm	Cellular Component	0.000437641	0.0235013	IMG5_166590	IMG5_166590	0.357337	-1.48464	0.0153716	0.238176	down	yes	1.77703	1.49458	1.99687	8.36576	3.75059	2.62737
GO:0005737	cytoplasm	Cellular Component	0.000437641	0.0235013	IMG5_029660	IMG5_029660	0.399986	-1.32198	0.0154354	0.238176	down	yes	4.05746	3.93694	13.6162	24.0118	18.9605	11.056
GO:0005737	cytoplasm	Cellular Component	0.000437641	0.0235013	IMG5_206250	IMG5_206250	0.23346	-2.09875	0.0155948	0.238194	down	yes	0.373655	0.070089	1.41693	4.05748	3.18078	0.73172
GO:0005737	cytoplasm	Cellular Component	0.000437641	0.0235013	IMG5_078540	IMG5_078540	0.301927	-1.72773	0.015873	0.238909	down	yes	0.647961	0.36803	2.19131	4.3909	4.88445	1.34741
GO:0005737	cytoplasm	Cellular Component	0.000437641	0.0235013	IMG5_146270	IMG5_146270	0.479191	-1.06133	0.0163004	0.241637	down	yes	3.61042	2.05795	4.39146	6.52797	7.63592	6.82949
GO:0005737	cytoplasm	Cellular Component	0.000437641	0.0235013	IMG5_110300	IMG5_110300	0.420794	-1.24881	0.0164068	0.242528	down	yes	10357.9	7914.78	34694.1	48051.8	50136	27685.5
GO:0005737	cytoplasm	Cellular Component	0.000437641	0.0235013	IMG5_003720	IMG5_003720	0.325879	-1.61759	0.0167198	0.245759	down	yes	0.829318	0.540173	1.50536	3.31913	4.66501	0.837707
GO:0005737	cytoplasm	Cellular Component	0.000437641	0.0235013	IMG5_183540	IMG5_183540	2.30197	1.20287	0.0180896	0.255778	up	yes	9.26476	8.02153	3.18988	4.13057	2.3719	2.39262
GO:0005737	cytoplasm	Cellular Component	0.000437641	0.0235013	IMG5_206240	IMG5_206240	0.231044	-2.11376	0.0187315	0.25876	down	yes	0.344408	0.045304	1.61066	3.88002	2.92467	1.85329
GO:0005737	cytoplasm	Cellular Component	0.000437641	0.0235013	IMG5_003210	IMG5_003210	0.364358	-1.45657	0.0202492	0.273908	down	yes	2.94571	1.93328	6.63012	19.37	8.93648	3.28095
GO:0005737	cytoplasm	Cellular Component	0.000437641	0.0235013	IMG5_160940	IMG5_160940	0.430025	-1.21751	0.0204438	0.274672	down	yes	10.1396	4.52962	18.5544	39.497	25.2901	12.4728
GO:0005737	cytoplasm	Cellular Component	0.000437641	0.0235013	IMG5_169680	IMG5_169680	0.292836	-1.77184	0.0210544	0.276185	down	yes	0.155844	0.124366	0.259791	0.811781	0.702649	0.329611
GO:0005737	cytoplasm	Cellular Component	0.000437641	0.0235013	IMG5_013940	IMG5_013940	0.252435	-1.98601	0.021303	0.276819	down	yes	0.325424	0.124604	0.995339	2.6391	2.35995	0.72664
GO:0005737	cytoplasm	Cellular Component	0.000437641	0.0235013	IMG5_198410	IMG5_198410	0.371423	-1.42887	0.0231338	0.284376	down	yes	1.00349	0.561021	2.4856	4.66336	4.97956	1.26141
GO:0005737	cytoplasm	Cellular Component	0.000437641	0.0235013	IMG5_206857	IMG5_206857	0.400629	-1.31966	0.0239579	0.28991	down	yes	2.32096	1.75826	6.63904	13.2572	7.43484	6.0615
GO:0005737	cytoplasm	Cellular Component	0.000437641	0.0235013	IMG5_185490	IMG5_185490	0.319775	-1.64487	0.0248775	0.29375	down	yes	1.0759	0.987135	1.26362	5.55783	3.48171	1.36355
GO:0005737	cytoplasm	Cellular Component	0.000437641	0.0235013	IMG5_069110	IMG5_069110	0.380152	-1.39535	0.0257588	0.298275	down	yes	0.974549	1.19582	2.82294	5.27212	4.79949	3.06343
GO:0005737	cytoplasm	Cellular Component	0.000437641	0.0235013	IMG5_070950	IMG5_070950	0.105964	-3.23835	0.0257775	0.298275	down	yes	0.082229	0.156596	0	0.512784	1.50264	0.238401
GO:0005737	cytoplasm	Cellular Component	0.000437641	0.0235013	IMG5_028010	IMG5_028010	0.359114	-1.47749	0.0257957	0.298275	down	yes	2.16079	1.25621	10.1196	18.8537	12.6812	6.15968
GO:0005737	cytoplasm	Cellular Component	0.000437641	0.0235013	IMG5_025180	IMG5_025180	0.463982	-1.10786	0.0296222	0.313467	down	yes	24.7655	15.3833	64.7798	99.2989	78.8482	48.0008
GO:0005737	cytoplasm	Cellular Component	0.000437641	0.0235013	IMG5_184130	IMG5_184130	0.44736	-1.16049	0.0304329	0.317977	down	yes	48.0257	31.8709	130.914	230.152	164.163	76.9176
GO:0005737	cytoplasm	Cellular Component	0.000437641	0.0235013	IMG5_151980	IMG5_151980	0.48004	-1.05877	0.0311703	0.321321	down	yes	7.37114	9.4679	5.53728	8.55487	22.2913	15.7673
GO:0005737	cytoplasm	Cellular Component	0.000437641	0.0235013	IMG5_126990	IMG5_126990	0.479022	-1.06183	0.0340135	0.331395	down	yes	20.5396	22.6595	51.637	96.4317	66.9419	34.6048
GO:0005737	cytoplasm	Cellular Component	0.000437641	0.0235013	IMG5_143740	IMG5_143740	0.310837	-1.68577	0.034211	0.331695	down	yes	0.897236	3.66135	0.944721	4.11839	7.63605	5.95036
GO:0005737	cytoplasm	Cellular Component	0.000437641	0.0235013	IMG5_046770	IMG5_046770	0.371527	-1.42846	0.0361426	0.337858	down	yes	2.83122	1.79176	6.79398	18.4479	8.50712	3.77479
GO:0005737	cytoplasm	Cellular Component	0.000437641	0.0235013	IMG5_104700	IMG5_104700	0.215265	-2.21582	0.0361883	0.337858	down	yes	0.070544	0.066434	0.135844	0.265704	0.943196	0.058479
GO:0005737	cytoplasm	Cellular Component	0.000437641	0.0235013	IMG5_197040	IMG5_197040	0.412545	-1.27738	0.036281	0.337975	down	yes	10.1942	3.54388	33.4941	51.042	37.6958	25.752
GO:0005737	cytoplasm	Cellular Component	0.000437641	0.0235013	IMG5_112800	IMG5_112800	0.423686	-1.23893	0.0365521	0.338412	down	yes	184.842	115.861	651.437	1131.88	780.467	334.926
GO:0005737	cytoplasm	Cellular Component	0.000437641	0.0235013	IMG5_176840	IMG5_176840	0.488201	-1.03445	0.0366223	0.338412	down	yes	6.67508	3.51025	14.2894	18.7737	18.5153	12.8434
GO:0005737	cytoplasm	Cellular Component	0.000437641	0.0235013	IMG5_034460	IMG5_034460	3.2094	1.6823	0.0372549	0.3392	up	yes	3.25784	1.53206	3.50162	1.0032	0.421785	1.15853
GO:0005737	cytoplasm	Cellular Component	0.000437641	0.0235013	IMG5_116170	IMG5_116170	0.395266	-1.3391	0.040053	0.350464	down	yes	16.5493	8.25453	67.9104	131.195	69.3957	33.9712
GO:0005737	cytoplasm	Cellular Component	0.000437641	0.0235013	IMG5_073980	IMG5_073980	0.403571	-1.30911	0.0409727	0.353151	down	yes	19.5686	10.5099	91.6645	145.764	99.7384	56.1624
GO:0005737	cytoplasm	Cellular Component	0.000437641	0.0235013	IMG5_171470	IMG5_171470	0.472381	-1.08198	0.0413522	0.354736	down	yes	10.4488	11.7129	19.544	45.7351	30.5924	11.9607
GO:0005737	cytoplasm	Cellular Component	0.000437641	0.0235013	IMG5_206040	IMG5_206040	0.362197	-1.46515	0.042085	0.35678	down	yes	1.09438	1.8385	1.20344	7.05777	3.22851	1.13375
GO:0005737	cytoplasm	Cellular Component	0.000437641	0.0235013	IMG5_080790	IMG5_080790	0.387164	-1.36898	0.0447598	0.366579	down	yes	0.993186	0.93392	4.50644	7.79399	6.65709	2.16604
GO:0005737	cytoplasm	Cellular Component	0.000437641	0.0235013	IMG5_149910	IMG5_149910	0.382334	-1.38709	0.0452019	0.368094	down	yes	12.1968	4.15068	55.616	98.1346	61.2909	28.796
GO:0005737	cytoplasm	Cellular Component	0.000437641	0.0235013	IMG5_104690	IMG5_104690	0.349516	-1.51657	0.0456008	0.369518	down	yes	0.782679	0.395227	3.52365	7.17014	4.02571	2.25575
GO:0005737	cytoplasm	Cellular Component	0.000437641	0.0235013	IMG5_109860	IMG5_109860	0.348965	-1.51885	0.0456687	0.369518	down	yes	1.17647	0.669774	3.31812	9.6434	3.93233	1.22334
GO:0005737	cytoplasm	Cellular Component	0.000437641	0.0235013	IMG5_105700	IMG5_105700	0.392609	-1.34883	0.0487962	0.380095	down	yes	6.79501	2.62874	17.4118	43.6214	19.45	5.28041
GO:0005737	cytoplasm	Cellular Component	0.000437641	0.0235013	IMG5_198510	IMG5_198510	0.397626	-1.33051	0.0488743	0.38022	down	yes	6.66487	2.51032	31.1791	48.1804	35.1856	18.122
GO:0070588	calcium ion transmembrane transport	Biological Process	0.00333201	0.162662	IMG5_028960	IMG5_028960	0.0576175	-4.11735	2.0773e-06	0.00131086	down	yes	0.021933	0.059143	0.041954	1.01588	0.801268	0.318138
GO:0070588	calcium ion transmembrane transport	Biological Process	0.00333201	0.162662	IMG5_152530	IMG5_152530	0.354144	-1.49759	0.000174112	0.0247968	down	yes	3.33704	3.43227	6.87619	13.4046	14.2683	10.858
GO:0070588	calcium ion transmembrane transport	Biological Process	0.00333201	0.162662	IMG5_098730	IMG5_098730	0.456803	-1.13036	0.00377931	0.124989	down	yes	27.7515	34.929	46.5012	76.8269	104.159	58.0272
GO:0070588	calcium ion transmembrane transport	Biological Process	0.00333201	0.162662	IMG5_002750	IMG5_002750	0.445503	-1.16649	0.0324086	0.326656	down	yes	57.8623	40.2782	185.273	292.103	230.648	113.415
GO:0000281	mitotic cytokinesis	Biological Process	0.00416556	0.186409	IMG5_084620	IMG5_084620	0.49965	-1.00101	0.000465586	0.0432607	down	yes	23.5889	20.0351	20.8104	46.2829	39.3177	43.3585
GO:0000281	mitotic cytokinesis	Biological Process	0.00416556	0.186409	IMG5_102550	IMG5_102550	0.452001	-1.1456	0.0103471	0.203714	down	yes	9.21605	11.3422	9.52736	12.3903	31.7908	22.3798
GO:0000281	mitotic cytokinesis	Biological Process	0.00416556	0.186409	IMG5_100900	IMG5_100900	0.343336	-1.54231	0.0158674	0.238909	down	yes	2.21394	3.93403	2.52032	2.2231	14.119	8.90511
GO:0007018	microtubule-based movement	Biological Process	0.00605172	0.249983	IMG5_119680	IMG5_119680	0.112887	-3.14705	5.2748e-08	0.00015554	down	yes	0.226439	0.147042	0.126364	1.876	1.84649	0.705346
GO:0007018	microtubule-based movement	Biological Process	0.00605172	0.249983	IMG5_187090	IMG5_187090	0.0867601	-3.52682	1.4489e-06	0.00113087	down	yes	0.095736	0.072413	0.081136	1.57014	1.11369	0.189445
GO:0007018	microtubule-based movement	Biological Process	0.00605172	0.249983	IMG5_196980	IMG5_196980	0.0701438	-3.83354	2.18336e-06	0.00131086	down	yes	0.061266	0.139929	0.372707	2.90576	4.92901	0.34702
GO:0007018	microtubule-based movement	Biological Process	0.00605172	0.249983	IMG5_156770	IMG5_156770	0.0583815	-4.09835	8.63408e-06	0.00327171	down	yes	0.013296	0.014833	0.07425	0.818868	0.806046	0.128707
GO:0007018	microtubule-based movement	Biological Process	0.00605172	0.249983	IMG5_006680	IMG5_006680	0.270823	-1.88458	9.66239e-06	0.00327891	down	yes	1.08308	0.73304	0.817839	4.09319	3.94139	1.6912
GO:0007018	microtubule-based movement	Biological Process	0.00605172	0.249983	IMG5_048350	IMG5_048350	0.0779879	-3.68061	6.20941e-05	0.013847	down	yes	0.051658	0.022764	0.045562	0.279014	1.16126	0.098225
GO:0007018	microtubule-based movement	Biological Process	0.00605172	0.249983	IMG5_159700	IMG5_159700	0.374937	-1.41528	0.000115006	0.0195136	down	yes	4.97962	4.89427	3.51201	8.67813	14.8548	12.1688
GO:0007018	microtubule-based movement	Biological Process	0.00605172	0.249983	IMG5_139920	IMG5_139920	0.426065	-1.23085	0.00014667	0.0238491	down	yes	20.1929	12.1043	22.9416	38.2251	37.9664	53.4575
GO:0007018	microtubule-based movement	Biological Process	0.00605172	0.249983	IMG5_146630	IMG5_146630	0.422826	-1.24187	0.000288811	0.0322025	down	yes	7.46786	6.16085	10.1562	13.9663	19.1766	23.1093
GO:0007018	microtubule-based movement	Biological Process	0.00605172	0.249983	IMG5_011590	IMG5_011590	0.244738	-2.03069	0.00109351	0.0724118	down	yes	0.88392	0.700186	3.20391	11.3463	4.78062	3.43687
GO:0007018	microtubule-based movement	Biological Process	0.00605172	0.249983	IMG5_109350	IMG5_109350	0.497292	-1.00783	0.00116937	0.0742027	down	yes	4.24506	3.18004	5.3356	7.55083	9.2112	8.89833
GO:0007018	microtubule-based movement	Biological Process	0.00605172	0.249983	IMG5_061910	IMG5_061910	0.3906	-1.35624	0.00128617	0.0788145	down	yes	2.11672	1.91722	2.43256	7.40516	5.91047	3.23968
GO:0007018	microtubule-based movement	Biological Process	0.00605172	0.249983	IMG5_010800	IMG5_010800	0.331225	-1.59412	0.00175482	0.0883635	down	yes	1.67244	0.57242	1.28494	1.9169	4.67248	4.06745
GO:0007018	microtubule-based movement	Biological Process	0.00605172	0.249983	IMG5_115030	IMG5_115030	0.483314	-1.04897	0.00381914	0.125579	down	yes	5.11821	3.11303	5.13393	5.90514	9.74564	12.0024
GO:0007018	microtubule-based movement	Biological Process	0.00605172	0.249983	IMG5_004190	IMG5_004190	0.471504	-1.08466	0.0112088	0.212342	down	yes	4.83053	2.76875	7.87228	12.0995	10.6694	10.0443
GO:0007018	microtubule-based movement	Biological Process	0.00605172	0.249983	IMG5_204170	IMG5_204170	0.465011	-1.10466	0.0150817	0.237102	down	yes	6.36931	2.44077	6.97441	13.842	10.1093	9.99311
GO:0007018	microtubule-based movement	Biological Process	0.00605172	0.249983	IMG5_150430	IMG5_150430	0.0288227	-5.11665	0.0187031	0.25876	down	yes	0.040766	0	0	1.34912	0	0.065246
GO:0140358	P-type transmembrane transporter activity	Molecular Function	0.00769724	0.26352	IMG5_078180	IMG5_078180	0.319127	-1.6478	0.00274409	0.108719	down	yes	3.11321	1.72431	7.01591	17.7519	11.5133	7.87802
GO:0140358	P-type transmembrane transporter activity	Molecular Function	0.00769724	0.26352	IMG5_160690	IMG5_160690	0.299904	-1.73743	0.0128737	0.223477	down	yes	0.872709	0.346881	3.41439	8.43214	4.72478	2.29465
GO:0140358	P-type transmembrane transporter activity	Molecular Function	0.00769724	0.26352	IMG5_057770	IMG5_057770	0.365526	-1.45195	0.0297316	0.314013	down	yes	1.67113	0.645104	5.20301	11.8153	5.09174	3.664
GO:0140358	P-type transmembrane transporter activity	Molecular Function	0.00769724	0.26352	IMG5_205370	IMG5_205370	0.271538	-1.88078	0.0473283	0.373884	down	yes	0.227464	0.137942	0.361455	1.78036	0.566748	0.329722
GO:0043014	alpha-tubulin binding	Molecular Function	0.00785163	0.26352	IMG5_084620	IMG5_084620	0.49965	-1.00101	0.000465586	0.0432607	down	yes	23.5889	20.0351	20.8104	46.2829	39.3177	43.3585
GO:0043014	alpha-tubulin binding	Molecular Function	0.00785163	0.26352	IMG5_102550	IMG5_102550	0.452001	-1.1456	0.0103471	0.203714	down	yes	9.21605	11.3422	9.52736	12.3903	31.7908	22.3798
GO:0043014	alpha-tubulin binding	Molecular Function	0.00785163	0.26352	IMG5_100900	IMG5_100900	0.343336	-1.54231	0.0158674	0.238909	down	yes	2.21394	3.93403	2.52032	2.2231	14.119	8.90511
GO:0072686	mitotic spindle	Cellular Component	0.00785163	0.26352	IMG5_084620	IMG5_084620	0.49965	-1.00101	0.000465586	0.0432607	down	yes	23.5889	20.0351	20.8104	46.2829	39.3177	43.3585
GO:0072686	mitotic spindle	Cellular Component	0.00785163	0.26352	IMG5_102550	IMG5_102550	0.452001	-1.1456	0.0103471	0.203714	down	yes	9.21605	11.3422	9.52736	12.3903	31.7908	22.3798
GO:0072686	mitotic spindle	Cellular Component	0.00785163	0.26352	IMG5_100900	IMG5_100900	0.343336	-1.54231	0.0158674	0.238909	down	yes	2.21394	3.93403	2.52032	2.2231	14.119	8.90511
GO:0004017	adenylate kinase activity	Molecular Function	0.0108465	0.323587	IMG5_103090	IMG5_103090	0.346305	-1.52989	1.71825e-06	0.00121917	down	yes	2.21495	1.77195	2.44162	5.47917	7.367	5.71702
GO:0004017	adenylate kinase activity	Molecular Function	0.0108465	0.323587	IMG5_201950	IMG5_201950	0.343713	-1.54072	0.000192151	0.0263013	down	yes	0.98311	0.898019	0.996208	2.96707	2.79542	2.60885
GO:0004017	adenylate kinase activity	Molecular Function	0.0108465	0.323587	IMG5_161340	IMG5_161340	5.04638	2.33525	0.00757823	0.177919	up	yes	3.46511	2.96686	2.50837	0	0.71974	1.05189
GO:0004017	adenylate kinase activity	Molecular Function	0.0108465	0.323587	IMG5_151980	IMG5_151980	0.48004	-1.05877	0.0311703	0.321321	down	yes	7.37114	9.4679	5.53728	8.55487	22.2913	15.7673
GO:0006139	nucleobase-containing compound metabolic process	Biological Process	0.0108465	0.323587	IMG5_103090	IMG5_103090	0.346305	-1.52989	1.71825e-06	0.00121917	down	yes	2.21495	1.77195	2.44162	5.47917	7.367	5.71702
GO:0006139	nucleobase-containing compound metabolic process	Biological Process	0.0108465	0.323587	IMG5_201950	IMG5_201950	0.343713	-1.54072	0.000192151	0.0263013	down	yes	0.98311	0.898019	0.996208	2.96707	2.79542	2.60885
GO:0006139	nucleobase-containing compound metabolic process	Biological Process	0.0108465	0.323587	IMG5_161340	IMG5_161340	5.04638	2.33525	0.00757823	0.177919	up	yes	3.46511	2.96686	2.50837	0	0.71974	1.05189
GO:0006139	nucleobase-containing compound metabolic process	Biological Process	0.0108465	0.323587	IMG5_151980	IMG5_151980	0.48004	-1.05877	0.0311703	0.321321	down	yes	7.37114	9.4679	5.53728	8.55487	22.2913	15.7673
GO:0051085	chaperone cofactor-dependent protein refolding	Biological Process	0.0147209	0.363721	IMG5_106680	IMG5_106680	0.382863	-1.3851	0.00225061	0.102154	down	yes	9.73735	4.16959	13.9119	15.5312	27.6693	29.4594
GO:0051085	chaperone cofactor-dependent protein refolding	Biological Process	0.0147209	0.363721	IMG5_090470	IMG5_090470	0.461564	-1.1154	0.00994933	0.20196	down	yes	3.2211	2.2637	2.14356	4.75989	5.16317	6.60413
GO:0051085	chaperone cofactor-dependent protein refolding	Biological Process	0.0147209	0.363721	IMG5_112800	IMG5_112800	0.423686	-1.23893	0.0365521	0.338412	down	yes	184.842	115.861	651.437	1131.88	780.467	334.926
GO:0051085	chaperone cofactor-dependent protein refolding	Biological Process	0.0147209	0.363721	IMG5_080790	IMG5_080790	0.387164	-1.36898	0.0447598	0.366579	down	yes	0.993186	0.93392	4.50644	7.79399	6.65709	2.16604
GO:0009306	protein secretion	Biological Process	0.016289	0.363721	IMG5_044750	IMG5_044750	3.2681	1.70845	4.21042e-05	0.0105918	up	yes	29.1462	32.78	15.7261	6.95474	8.28461	8.52138
GO:0009306	protein secretion	Biological Process	0.016289	0.363721	IMG5_179050	IMG5_179050	3.21744	1.68591	7.15664e-05	0.0149613	up	yes	30.9843	34.4249	16.4971	7.10746	8.86706	9.48252
GO:0009306	protein secretion	Biological Process	0.016289	0.363721	IMG5_139430	IMG5_139430	2.08538	1.06031	0.00134858	0.0803483	up	yes	279.047	230.065	208.789	77.5135	120.191	146.55
GO:0009306	protein secretion	Biological Process	0.016289	0.363721	IMG5_103510	IMG5_103510	24504.4	14.5808	0.00251752	0.105378	up	yes	2.92237	1.12338	3.30557	0	0	0
GO:0009306	protein secretion	Biological Process	0.016289	0.363721	IMG5_001530	IMG5_001530	2.7029	1.43451	0.011613	0.214785	up	yes	10.8653	9.02108	5.90822	1.44579	2.79044	5.30711
GO:0042981	regulation of apoptotic process	Biological Process	0.017221	0.363721	IMG5_125070	IMG5_125070	0.282286	-1.82477	0.00196239	0.0939661	down	yes	0.730091	0.49452	0.331717	1.76042	1.3592	2.39369
GO:0042981	regulation of apoptotic process	Biological Process	0.017221	0.363721	IMG5_171590	IMG5_171590	0.402751	-1.31204	0.00336014	0.120253	down	yes	1.56985	0.91364	1.86793	3.81396	4.18877	2.80152
GO:1904158	axonemal central apparatus assembly	Biological Process	0.0195415	0.363721	IMG5_161290	IMG5_161290	0.106746	-3.22774	0.000438345	0.0412202	down	yes	0.060445	0.022942	0.161016	0.776831	1.39543	0.117315
GO:1904158	axonemal central apparatus assembly	Biological Process	0.0195415	0.363721	IMG5_126590	IMG5_126590	0.350048	-1.51437	0.00153644	0.0849984	down	yes	0.514007	0.692306	0.455586	1.72504	1.81271	1.20989
GO:1904158	axonemal central apparatus assembly	Biological Process	0.0195415	0.363721	IMG5_031950	IMG5_031950	0.47043	-1.08795	0.00335336	0.120253	down	yes	4.28795	2.15281	4.232	7.47715	8.78068	6.42942
GO:0030126	COPI vesicle coat	Cellular Component	0.0276463	0.363721	IMG5_090970	IMG5_090970	2.61796	1.38844	0.000824354	0.0618424	up	yes	22.0185	29.6454	13.7692	5.86947	8.69449	10.43
GO:0030126	COPI vesicle coat	Cellular Component	0.0276463	0.363721	IMG5_135610	IMG5_135610	4.03617	2.01299	0.036327	0.337975	up	yes	2.31468	3.009	0.843295	0	0.807556	0.720373
GO:0030126	COPI vesicle coat	Cellular Component	0.0276463	0.363721	IMG5_169140	IMG5_169140	2.17497	1.12099	0.0363483	0.337975	up	yes	7.63229	5.1463	8.46994	3.09234	3.47344	3.2038
GO:0017157	regulation of exocytosis	Biological Process	0.03112	0.363721	IMG5_044750	IMG5_044750	3.2681	1.70845	4.21042e-05	0.0105918	up	yes	29.1462	32.78	15.7261	6.95474	8.28461	8.52138
GO:0017157	regulation of exocytosis	Biological Process	0.03112	0.363721	IMG5_179050	IMG5_179050	3.21744	1.68591	7.15664e-05	0.0149613	up	yes	30.9843	34.4249	16.4971	7.10746	8.86706	9.48252
GO:0017157	regulation of exocytosis	Biological Process	0.03112	0.363721	IMG5_139430	IMG5_139430	2.08538	1.06031	0.00134858	0.0803483	up	yes	279.047	230.065	208.789	77.5135	120.191	146.55
GO:0017157	regulation of exocytosis	Biological Process	0.03112	0.363721	IMG5_001530	IMG5_001530	2.7029	1.43451	0.011613	0.214785	up	yes	10.8653	9.02108	5.90822	1.44579	2.79044	5.30711
GO:0004550	nucleoside diphosphate kinase activity	Molecular Function	0.0326736	0.363721	IMG5_107290	IMG5_107290	0.368363	-1.4408	7.39413e-05	0.0149613	down	yes	37.5779	33.6404	43.6316	66.0324	130.8	114.951
GO:0004550	nucleoside diphosphate kinase activity	Molecular Function	0.0326736	0.363721	IMG5_188700	IMG5_188700	0.45941	-1.12215	0.00726657	0.173065	down	yes	2.95606	2.49406	4.06905	5.08215	7.59149	8.04679
GO:0006228	UTP biosynthetic process	Biological Process	0.0326736	0.363721	IMG5_107290	IMG5_107290	0.368363	-1.4408	7.39413e-05	0.0149613	down	yes	37.5779	33.6404	43.6316	66.0324	130.8	114.951
GO:0006228	UTP biosynthetic process	Biological Process	0.0326736	0.363721	IMG5_188700	IMG5_188700	0.45941	-1.12215	0.00726657	0.173065	down	yes	2.95606	2.49406	4.06905	5.08215	7.59149	8.04679
GO:0007030	Golgi organization	Biological Process	0.0326736	0.363721	IMG5_007800	IMG5_007800	2.50248	1.32336	0.00876872	0.189264	up	yes	2.62879	2.0515	3.23408	0.607596	1.09159	1.46343
GO:0007030	Golgi organization	Biological Process	0.0326736	0.363721	IMG5_024300	IMG5_024300	2.00796	1.00573	0.0289484	0.313467	up	yes	18.7233	27.6892	12.871	6.37303	11.687	11.4641
GO:0060296	regulation of cilium beat frequency involved in ciliary motility	Biological Process	0.0326736	0.363721	IMG5_107230	IMG5_107230	0.482963	-1.05002	0.0114448	0.213699	down	yes	7.03578	6.61956	10.2163	12.4712	19.8707	17.0857
GO:0060296	regulation of cilium beat frequency involved in ciliary motility	Biological Process	0.0326736	0.363721	IMG5_196260	IMG5_196260	0.474195	-1.07645	0.0279522	0.310291	down	yes	7.10921	7.31753	5.73488	7.62196	21.7964	13.0991
GO:2000147	positive regulation of cell motility	Biological Process	0.0326736	0.363721	IMG5_107230	IMG5_107230	0.482963	-1.05002	0.0114448	0.213699	down	yes	7.03578	6.61956	10.2163	12.4712	19.8707	17.0857
GO:2000147	positive regulation of cell motility	Biological Process	0.0326736	0.363721	IMG5_196260	IMG5_196260	0.474195	-1.07645	0.0279522	0.310291	down	yes	7.10921	7.31753	5.73488	7.62196	21.7964	13.0991
GO:0007052	mitotic spindle organization	Biological Process	0.0331116	0.363721	IMG5_084620	IMG5_084620	0.49965	-1.00101	0.000465586	0.0432607	down	yes	23.5889	20.0351	20.8104	46.2829	39.3177	43.3585
GO:0007052	mitotic spindle organization	Biological Process	0.0331116	0.363721	IMG5_062950	IMG5_062950	0.357592	-1.48361	0.00614547	0.160788	down	yes	1.99331	1.06815	2.32858	8.22499	4.09786	2.75032
GO:0007052	mitotic spindle organization	Biological Process	0.0331116	0.363721	IMG5_102550	IMG5_102550	0.452001	-1.1456	0.0103471	0.203714	down	yes	9.21605	11.3422	9.52736	12.3903	31.7908	22.3798
GO:0007052	mitotic spindle organization	Biological Process	0.0331116	0.363721	IMG5_117150	IMG5_117150	0.232908	-2.10217	0.0137265	0.229328	down	yes	0.156785	0.489773	0.145019	1.26376	1.23174	0.903171
GO:0007052	mitotic spindle organization	Biological Process	0.0331116	0.363721	IMG5_100900	IMG5_100900	0.343336	-1.54231	0.0158674	0.238909	down	yes	2.21394	3.93403	2.52032	2.2231	14.119	8.90511
GO:0007052	mitotic spindle organization	Biological Process	0.0331116	0.363721	IMG5_183540	IMG5_183540	2.30197	1.20287	0.0180896	0.255778	up	yes	9.26476	8.02153	3.18988	4.13057	2.3719	2.39262
GO:0007052	mitotic spindle organization	Biological Process	0.0331116	0.363721	IMG5_021860	IMG5_021860	8.80836	3.13887	0.020728	0.274672	up	yes	2.45554	1.55355	0.721391	0	0	0.537044
GO:0007052	mitotic spindle organization	Biological Process	0.0331116	0.363721	IMG5_143370	IMG5_143370	0.301884	-1.72794	0.0238702	0.289747	down	yes	0.592925	0.397907	0.181786	1.41926	1.12714	1.33793
GO:0007052	mitotic spindle organization	Biological Process	0.0331116	0.363721	IMG5_116760	IMG5_116760	10.7737	3.42944	0.0268127	0.303114	up	yes	2.46264	0.841887	2.77495	0	0	0.564289
GO:0007052	mitotic spindle organization	Biological Process	0.0331116	0.363721	IMG5_165410	IMG5_165410	2.16405	1.11373	0.0369543	0.338436	up	yes	3.22016	2.02626	3.14601	1.23307	0.54318	2.10188
GO:0006890	retrograde vesicle-mediated transport, Golgi to endoplasmic reticulum	Biological Process	0.0372596	0.363721	IMG5_090970	IMG5_090970	2.61796	1.38844	0.000824354	0.0618424	up	yes	22.0185	29.6454	13.7692	5.86947	8.69449	10.43
GO:0006890	retrograde vesicle-mediated transport, Golgi to endoplasmic reticulum	Biological Process	0.0372596	0.363721	IMG5_135610	IMG5_135610	4.03617	2.01299	0.036327	0.337975	up	yes	2.31468	3.009	0.843295	0	0.807556	0.720373
GO:0006890	retrograde vesicle-mediated transport, Golgi to endoplasmic reticulum	Biological Process	0.0372596	0.363721	IMG5_169140	IMG5_169140	2.17497	1.12099	0.0363483	0.337975	up	yes	7.63229	5.1463	8.46994	3.09234	3.47344	3.2038
GO:0031267	small GTPase binding	Molecular Function	0.0405443	0.363721	IMG5_070040	IMG5_070040	0.285515	-1.80836	6.93892e-05	0.0149613	down	yes	0.63037	0.359359	0.565905	2.64438	1.52157	1.28258
GO:0031267	small GTPase binding	Molecular Function	0.0405443	0.363721	IMG5_047470	IMG5_047470	0.417693	-1.25949	0.00015235	0.0242673	down	yes	9.29737	7.99847	11.8349	23.222	25.132	21.3881
GO:0031267	small GTPase binding	Molecular Function	0.0405443	0.363721	IMG5_173260	IMG5_173260	4457.95	12.1222	0.0205857	0.274672	up	yes	0.804051	0.533335	0	0	0	0
GO:0031267	small GTPase binding	Molecular Function	0.0405443	0.363721	IMG5_061660	IMG5_061660	0.446544	-1.16313	0.0380019	0.341711	down	yes	16.6438	9.01777	43.0298	80.7581	50.013	23.0579
GO:0031267	small GTPase binding	Molecular Function	0.0405443	0.363721	IMG5_116170	IMG5_116170	0.395266	-1.3391	0.040053	0.350464	down	yes	16.5493	8.25453	67.9104	131.195	69.3957	33.9712
GO:0006629	lipid metabolic process	Biological Process	0.0405443	0.363721	IMG5_039760	IMG5_039760	0.190109	-2.3951	0.000335952	0.0359192	down	yes	19.173	44.2225	20.3025	39.4831	301.908	98.8729
GO:0006629	lipid metabolic process	Biological Process	0.0405443	0.363721	IMG5_172250	IMG5_172250	3.12234	1.64263	0.000529599	0.0471972	up	yes	19.3528	23.6696	14.6303	2.72586	6.9487	8.79002
GO:0006629	lipid metabolic process	Biological Process	0.0405443	0.363721	IMG5_023400	IMG5_023400	2.14933	1.10389	0.00309097	0.11394	up	yes	116.33	157.134	84.2897	64.7503	36.7247	64.974
GO:0006629	lipid metabolic process	Biological Process	0.0405443	0.363721	IMG5_131020	IMG5_131020	3.12507	1.64389	0.00847442	0.188441	up	yes	11.4841	8.2133	4.74483	2.38876	1.85627	3.57629
GO:0006629	lipid metabolic process	Biological Process	0.0405443	0.363721	IMG5_152480	IMG5_152480	0.364607	-1.45558	0.0326233	0.326825	down	yes	49.1615	16.2197	221.188	374.757	282.948	128.26
GO:0003341	cilium movement	Biological Process	0.046275	0.363721	IMG5_161290	IMG5_161290	0.106746	-3.22774	0.000438345	0.0412202	down	yes	0.060445	0.022942	0.161016	0.776831	1.39543	0.117315
GO:0003341	cilium movement	Biological Process	0.046275	0.363721	IMG5_175100	IMG5_175100	0.417151	-1.26136	0.00169969	0.0883635	down	yes	53.0501	68.8874	81.6735	119.566	230.828	137.705
GO:0003341	cilium movement	Biological Process	0.046275	0.363721	IMG5_199770	IMG5_199770	0.461214	-1.11649	0.0024347	0.104653	down	yes	56.1385	47.3147	55.6652	68.3979	136.449	140.152
GO:0003341	cilium movement	Biological Process	0.046275	0.363721	IMG5_031950	IMG5_031950	0.47043	-1.08795	0.00335336	0.120253	down	yes	4.28795	2.15281	4.232	7.47715	8.78068	6.42942
GO:0060285	cilium-dependent cell motility	Biological Process	0.0483455	0.363721	IMG5_084620	IMG5_084620	0.49965	-1.00101	0.000465586	0.0432607	down	yes	23.5889	20.0351	20.8104	46.2829	39.3177	43.3585
GO:0060285	cilium-dependent cell motility	Biological Process	0.0483455	0.363721	IMG5_102550	IMG5_102550	0.452001	-1.1456	0.0103471	0.203714	down	yes	9.21605	11.3422	9.52736	12.3903	31.7908	22.3798
GO:0060285	cilium-dependent cell motility	Biological Process	0.0483455	0.363721	IMG5_100900	IMG5_100900	0.343336	-1.54231	0.0158674	0.238909	down	yes	2.21394	3.93403	2.52032	2.2231	14.119	8.90511
GO:0006183	GTP biosynthetic process	Biological Process	0.051679	0.363721	IMG5_107290	IMG5_107290	0.368363	-1.4408	7.39413e-05	0.0149613	down	yes	37.5779	33.6404	43.6316	66.0324	130.8	114.951
GO:0006183	GTP biosynthetic process	Biological Process	0.051679	0.363721	IMG5_188700	IMG5_188700	0.45941	-1.12215	0.00726657	0.173065	down	yes	2.95606	2.49406	4.06905	5.08215	7.59149	8.04679
GO:0006520	amino acid metabolic process	Biological Process	0.051679	0.363721	IMG5_069750	IMG5_069750	2.19783	1.13608	0.000636832	0.0526936	up	yes	608.586	628.067	364.902	255.681	200.474	272.544
GO:0006520	amino acid metabolic process	Biological Process	0.051679	0.363721	IMG5_075380	IMG5_075380	0.393666	-1.34495	0.0364672	0.338036	down	yes	445.233	200.18	1916.56	3016.94	2433.12	1057.91
GO:0034620	cellular response to unfolded protein	Biological Process	0.051679	0.363721	IMG5_112800	IMG5_112800	0.423686	-1.23893	0.0365521	0.338412	down	yes	184.842	115.861	651.437	1131.88	780.467	334.926
GO:0034620	cellular response to unfolded protein	Biological Process	0.051679	0.363721	IMG5_080790	IMG5_080790	0.387164	-1.36898	0.0447598	0.366579	down	yes	0.993186	0.93392	4.50644	7.79399	6.65709	2.16604
GO:0005524	ATP binding	Molecular Function	0.0598758	0.363721	IMG5_119680	IMG5_119680	0.112887	-3.14705	5.2748e-08	0.00015554	down	yes	0.226439	0.147042	0.126364	1.876	1.84649	0.705346
GO:0005524	ATP binding	Molecular Function	0.0598758	0.363721	IMG5_183100	IMG5_183100	0.23056	-2.11679	1.02378e-06	0.000998829	down	yes	102.396	63.5062	180.341	312.033	677.859	511.857
GO:0005524	ATP binding	Molecular Function	0.0598758	0.363721	IMG5_187090	IMG5_187090	0.0867601	-3.52682	1.4489e-06	0.00113087	down	yes	0.095736	0.072413	0.081136	1.57014	1.11369	0.189445
GO:0005524	ATP binding	Molecular Function	0.0598758	0.363721	IMG5_103090	IMG5_103090	0.346305	-1.52989	1.71825e-06	0.00121917	down	yes	2.21495	1.77195	2.44162	5.47917	7.367	5.71702
GO:0005524	ATP binding	Molecular Function	0.0598758	0.363721	IMG5_028960	IMG5_028960	0.0576175	-4.11735	2.0773e-06	0.00131086	down	yes	0.021933	0.059143	0.041954	1.01588	0.801268	0.318138
GO:0005524	ATP binding	Molecular Function	0.0598758	0.363721	IMG5_022490	IMG5_022490	0.299698	-1.73842	3.81731e-06	0.00177407	down	yes	1.81879	0.77775	1.57912	4.25062	5.8983	3.78396
GO:0005524	ATP binding	Molecular Function	0.0598758	0.363721	IMG5_156770	IMG5_156770	0.0583815	-4.09835	8.63408e-06	0.00327171	down	yes	0.013296	0.014833	0.07425	0.818868	0.806046	0.128707
GO:0005524	ATP binding	Molecular Function	0.0598758	0.363721	IMG5_006680	IMG5_006680	0.270823	-1.88458	9.66239e-06	0.00327891	down	yes	1.08308	0.73304	0.817839	4.09319	3.94139	1.6912
GO:0005524	ATP binding	Molecular Function	0.0598758	0.363721	IMG5_048350	IMG5_048350	0.0779879	-3.68061	6.20941e-05	0.013847	down	yes	0.051658	0.022764	0.045562	0.279014	1.16126	0.098225
GO:0005524	ATP binding	Molecular Function	0.0598758	0.363721	IMG5_107290	IMG5_107290	0.368363	-1.4408	7.39413e-05	0.0149613	down	yes	37.5779	33.6404	43.6316	66.0324	130.8	114.951
GO:0005524	ATP binding	Molecular Function	0.0598758	0.363721	IMG5_159700	IMG5_159700	0.374937	-1.41528	0.000115006	0.0195136	down	yes	4.97962	4.89427	3.51201	8.67813	14.8548	12.1688
GO:0005524	ATP binding	Molecular Function	0.0598758	0.363721	IMG5_139920	IMG5_139920	0.426065	-1.23085	0.00014667	0.0238491	down	yes	20.1929	12.1043	22.9416	38.2251	37.9664	53.4575
GO:0005524	ATP binding	Molecular Function	0.0598758	0.363721	IMG5_152530	IMG5_152530	0.354144	-1.49759	0.000174112	0.0247968	down	yes	3.33704	3.43227	6.87619	13.4046	14.2683	10.858
GO:0005524	ATP binding	Molecular Function	0.0598758	0.363721	IMG5_089480	IMG5_089480	2.62782	1.39387	0.000174679	0.0247968	up	yes	74.6005	67.4781	53.9299	26.3252	14.3607	33.9038
GO:0005524	ATP binding	Molecular Function	0.0598758	0.363721	IMG5_201950	IMG5_201950	0.343713	-1.54072	0.000192151	0.0263013	down	yes	0.98311	0.898019	0.996208	2.96707	2.79542	2.60885
GO:0005524	ATP binding	Molecular Function	0.0598758	0.363721	IMG5_189190	IMG5_189190	2.17602	1.12169	0.000248093	0.0312317	up	yes	50.8773	37.2122	34.3286	19.5986	14.6896	21.9696
GO:0005524	ATP binding	Molecular Function	0.0598758	0.363721	IMG5_131010	IMG5_131010	2.44934	1.2924	0.000275012	0.0319158	up	yes	28.8317	16.6972	21.2242	11.4349	5.82836	9.99018
GO:0005524	ATP binding	Molecular Function	0.0598758	0.363721	IMG5_146630	IMG5_146630	0.422826	-1.24187	0.000288811	0.0322025	down	yes	7.46786	6.16085	10.1562	13.9663	19.1766	23.1093
GO:0005524	ATP binding	Molecular Function	0.0598758	0.363721	IMG5_150100	IMG5_150100	2.67508	1.41958	0.000393393	0.0379066	up	yes	83.3065	107.435	41.6692	30.566	28.8545	27.4593
GO:0005524	ATP binding	Molecular Function	0.0598758	0.363721	IMG5_062990	IMG5_062990	2.8031	1.48703	0.000414209	0.0394256	up	yes	16.1191	10.123	11.2397	6.02907	2.58325	4.75919
GO:0005524	ATP binding	Molecular Function	0.0598758	0.363721	IMG5_184840	IMG5_184840	7023.49	12.778	0.000641369	0.0526936	up	yes	0.852366	0.395554	0.859127	0	0	0
GO:0005524	ATP binding	Molecular Function	0.0598758	0.363721	IMG5_100290	IMG5_100290	0.295674	-1.75792	0.000673117	0.0541671	down	yes	2.67052	0.916122	1.47845	3.25755	6.06297	7.81013
GO:0005524	ATP binding	Molecular Function	0.0598758	0.363721	IMG5_011590	IMG5_011590	0.244738	-2.03069	0.00109351	0.0724118	down	yes	0.88392	0.700186	3.20391	11.3463	4.78062	3.43687
GO:0005524	ATP binding	Molecular Function	0.0598758	0.363721	IMG5_055150	IMG5_055150	0.446881	-1.16204	0.00113428	0.0742027	down	yes	24.4704	21.4512	21.003	32.1059	56.5825	61.071
GO:0005524	ATP binding	Molecular Function	0.0598758	0.363721	IMG5_109350	IMG5_109350	0.497292	-1.00783	0.00116937	0.0742027	down	yes	4.24506	3.18004	5.3356	7.55083	9.2112	8.89833
GO:0005524	ATP binding	Molecular Function	0.0598758	0.363721	IMG5_061910	IMG5_061910	0.3906	-1.35624	0.00128617	0.0788145	down	yes	2.11672	1.91722	2.43256	7.40516	5.91047	3.23968
GO:0005524	ATP binding	Molecular Function	0.0598758	0.363721	IMG5_171970	IMG5_171970	2.82975	1.50067	0.00129669	0.0788145	up	yes	10.4357	13.1854	5.79722	3.6878	2.19893	4.50938
GO:0005524	ATP binding	Molecular Function	0.0598758	0.363721	IMG5_120070	IMG5_120070	2.10374	1.07295	0.00130264	0.0788145	up	yes	5.88544	5.05152	5.06009	2.2047	2.55294	2.84647
GO:0005524	ATP binding	Molecular Function	0.0598758	0.363721	IMG5_070450	IMG5_070450	0.43978	-1.18515	0.00165201	0.0879666	down	yes	15.2824	11.033	27.631	39.8009	44.0458	38.8204
GO:0005524	ATP binding	Molecular Function	0.0598758	0.363721	IMG5_182010	IMG5_182010	2.32944	1.21998	0.00173245	0.0883635	up	yes	49.3795	52.5828	30.345	12.316	18.9135	25.5683
GO:0005524	ATP binding	Molecular Function	0.0598758	0.363721	IMG5_010800	IMG5_010800	0.331225	-1.59412	0.00175482	0.0883635	down	yes	1.67244	0.57242	1.28494	1.9169	4.67248	4.06745
GO:0005524	ATP binding	Molecular Function	0.0598758	0.363721	IMG5_108570	IMG5_108570	2.17116	1.11846	0.00246003	0.104653	up	yes	21.2832	20.7935	15.2846	10.9264	5.29993	10.1933
GO:0005524	ATP binding	Molecular Function	0.0598758	0.363721	IMG5_155160	IMG5_155160	0.399994	-1.32195	0.00370756	0.123313	down	yes	2.51762	3.14778	2.66608	8.93685	6.84425	5.0479
GO:0005524	ATP binding	Molecular Function	0.0598758	0.363721	IMG5_098730	IMG5_098730	0.456803	-1.13036	0.00377931	0.124989	down	yes	27.7515	34.929	46.5012	76.8269	104.159	58.0272
GO:0005524	ATP binding	Molecular Function	0.0598758	0.363721	IMG5_115030	IMG5_115030	0.483314	-1.04897	0.00381914	0.125579	down	yes	5.11821	3.11303	5.13393	5.90514	9.74564	12.0024
GO:0005524	ATP binding	Molecular Function	0.0598758	0.363721	IMG5_035780	IMG5_035780	0.442916	-1.17489	0.00410182	0.130141	down	yes	13.6429	5.54377	17.8098	22.788	28.6399	32.1013
GO:0005524	ATP binding	Molecular Function	0.0598758	0.363721	IMG5_187920	IMG5_187920	2.08611	1.06082	0.00427274	0.133142	up	yes	21.3144	17.9693	11.2004	9.95744	6.2856	7.95701
GO:0005524	ATP binding	Molecular Function	0.0598758	0.363721	IMG5_164280	IMG5_164280	0.403645	-1.30884	0.00450312	0.138373	down	yes	3.0966	2.56414	3.61081	5.72801	10.1688	7.07283
GO:0005524	ATP binding	Molecular Function	0.0598758	0.363721	IMG5_187900	IMG5_187900	2.03457	1.02473	0.00486512	0.143292	up	yes	67.872	30.2612	57.3715	30.4719	17.6627	28.2965
GO:0005524	ATP binding	Molecular Function	0.0598758	0.363721	IMG5_117560	IMG5_117560	0.44447	-1.16984	0.00607189	0.160105	down	yes	1.75882	1.26522	2.56642	4.1184	4.08319	4.37624
GO:0005524	ATP binding	Molecular Function	0.0598758	0.363721	IMG5_149230	IMG5_149230	0.287038	-1.80069	0.00653353	0.164731	down	yes	0.2452	0.244787	0.342758	1.66494	0.769875	0.466346
GO:0005524	ATP binding	Molecular Function	0.0598758	0.363721	IMG5_203000	IMG5_203000	2.19706	1.13558	0.00687029	0.165847	up	yes	46.3365	20.9658	62.8554	26.9622	13.6954	18.5841
GO:0005524	ATP binding	Molecular Function	0.0598758	0.363721	IMG5_188700	IMG5_188700	0.45941	-1.12215	0.00726657	0.173065	down	yes	2.95606	2.49406	4.06905	5.08215	7.59149	8.04679
GO:0005524	ATP binding	Molecular Function	0.0598758	0.363721	IMG5_161340	IMG5_161340	5.04638	2.33525	0.00757823	0.177919	up	yes	3.46511	2.96686	2.50837	0	0.71974	1.05189
GO:0005524	ATP binding	Molecular Function	0.0598758	0.363721	IMG5_172930	IMG5_172930	0.416115	-1.26494	0.00836144	0.186994	down	yes	3.21457	3.4513	7.29873	14.4851	12.016	7.05841
GO:0005524	ATP binding	Molecular Function	0.0598758	0.363721	IMG5_189210	IMG5_189210	3.1427	1.652	0.00855932	0.188974	up	yes	4.357	2.20825	5.7598	1.92594	0.546723	1.44914
GO:0005524	ATP binding	Molecular Function	0.0598758	0.363721	IMG5_099680	IMG5_099680	9.25287e-06	-16.7217	0.00871344	0.189264	down	yes	0	0	0	15.7655	0	16.6569
GO:0005524	ATP binding	Molecular Function	0.0598758	0.363721	IMG5_179330	IMG5_179330	9.1409e-05	-13.4173	0.00874533	0.189264	down	yes	0	0	0	2.2105	1.07145	0
GO:0005524	ATP binding	Molecular Function	0.0598758	0.363721	IMG5_174080	IMG5_174080	0.348454	-1.52096	0.00877816	0.189264	down	yes	22.7638	12.0695	78.1457	146.038	119.94	58.2517
GO:0005524	ATP binding	Molecular Function	0.0598758	0.363721	IMG5_122720	IMG5_122720	0.476967	-1.06804	0.00906805	0.193377	down	yes	50.4186	79.3219	84.1187	124.329	198.737	125.307
GO:0005524	ATP binding	Molecular Function	0.0598758	0.363721	IMG5_039240	IMG5_039240	0.29727	-1.75016	0.00912837	0.194133	down	yes	1.01148	1.61953	0.754404	3.4677	3.92559	3.99509
GO:0005524	ATP binding	Molecular Function	0.0598758	0.363721	IMG5_181990	IMG5_181990	11.1292	3.47627	0.00924572	0.195035	up	yes	0.785516	0.683433	0.502104	0	0	0.177107
GO:0005524	ATP binding	Molecular Function	0.0598758	0.363721	IMG5_185550	IMG5_185550	0.409706	-1.28734	0.0102084	0.202844	down	yes	14.316	8.0176	26.2396	61.5754	37.9985	18.9822
GO:0005524	ATP binding	Molecular Function	0.0598758	0.363721	IMG5_110960	IMG5_110960	2.60905	1.38352	0.0109077	0.209691	up	yes	24.4981	6.92068	37.3614	10.3752	9.56155	6.42542
GO:0005524	ATP binding	Molecular Function	0.0598758	0.363721	IMG5_004190	IMG5_004190	0.471504	-1.08466	0.0112088	0.212342	down	yes	4.83053	2.76875	7.87228	12.0995	10.6694	10.0443
GO:0005524	ATP binding	Molecular Function	0.0598758	0.363721	IMG5_119480	IMG5_119480	0.324649	-1.62305	0.011981	0.215464	down	yes	0.453473	0.664852	0.626837	2.24672	1.45309	1.67572
GO:0005524	ATP binding	Molecular Function	0.0598758	0.363721	IMG5_160690	IMG5_160690	0.299904	-1.73743	0.0128737	0.223477	down	yes	0.872709	0.346881	3.41439	8.43214	4.72478	2.29465
GO:0005524	ATP binding	Molecular Function	0.0598758	0.363721	IMG5_089020	IMG5_089020	0.448144	-1.15796	0.0129973	0.223937	down	yes	16.8105	5.46109	17.3726	20.2401	41.86	26.3627
GO:0005524	ATP binding	Molecular Function	0.0598758	0.363721	IMG5_117150	IMG5_117150	0.232908	-2.10217	0.0137265	0.229328	down	yes	0.156785	0.489773	0.145019	1.26376	1.23174	0.903171
GO:0005524	ATP binding	Molecular Function	0.0598758	0.363721	IMG5_066580	IMG5_066580	0.362287	-1.4648	0.0144091	0.234141	down	yes	5.12253	2.68938	15.0931	34.2551	19.6156	9.35279
GO:0005524	ATP binding	Molecular Function	0.0598758	0.363721	IMG5_144770	IMG5_144770	2.42872	1.2802	0.0144294	0.234141	up	yes	2.12264	3.101	2.04139	0.8798	1.09065	1.02085
GO:0005524	ATP binding	Molecular Function	0.0598758	0.363721	IMG5_146270	IMG5_146270	0.479191	-1.06133	0.0163004	0.241637	down	yes	3.61042	2.05795	4.39146	6.52797	7.63592	6.82949
GO:0005524	ATP binding	Molecular Function	0.0598758	0.363721	IMG5_104100	IMG5_104100	2.38004	1.25099	0.0163155	0.241637	up	yes	3.48988	1.82783	5.44245	1.23429	1.46675	1.81995
GO:0005524	ATP binding	Molecular Function	0.0598758	0.363721	IMG5_126260	IMG5_126260	0.352508	-1.50427	0.0186359	0.258436	down	yes	0.298382	0.38162	0.3746	1.59167	0.718067	0.681971
GO:0005524	ATP binding	Molecular Function	0.0598758	0.363721	IMG5_150430	IMG5_150430	0.0288227	-5.11665	0.0187031	0.25876	down	yes	0.040766	0	0	1.34912	0	0.065246
GO:0005524	ATP binding	Molecular Function	0.0598758	0.363721	IMG5_003210	IMG5_003210	0.364358	-1.45657	0.0202492	0.273908	down	yes	2.94571	1.93328	6.63012	19.37	8.93648	3.28095
GO:0005524	ATP binding	Molecular Function	0.0598758	0.363721	IMG5_160940	IMG5_160940	0.430025	-1.21751	0.0204438	0.274672	down	yes	10.1396	4.52962	18.5544	39.497	25.2901	12.4728
GO:0005524	ATP binding	Molecular Function	0.0598758	0.363721	IMG5_119940	IMG5_119940	2.23356	1.15935	0.0206584	0.274672	up	yes	18.5249	9.62796	35.5611	5.88067	8.16208	14.4829
GO:0005524	ATP binding	Molecular Function	0.0598758	0.363721	IMG5_021860	IMG5_021860	8.80836	3.13887	0.020728	0.274672	up	yes	2.45554	1.55355	0.721391	0	0	0.537044
GO:0005524	ATP binding	Molecular Function	0.0598758	0.363721	IMG5_181080	IMG5_181080	2.64595	1.40378	0.0208649	0.275026	up	yes	4.52691	4.63011	2.32153	1.44703	1.50395	1.38718
GO:0005524	ATP binding	Molecular Function	0.0598758	0.363721	IMG5_153360	IMG5_153360	0.323426	-1.62849	0.021498	0.276884	down	yes	0.850501	0.482793	0.705325	3.39648	1.86768	1.03903
GO:0005524	ATP binding	Molecular Function	0.0598758	0.363721	IMG5_143370	IMG5_143370	0.301884	-1.72794	0.0238702	0.289747	down	yes	0.592925	0.397907	0.181786	1.41926	1.12714	1.33793
GO:0005524	ATP binding	Molecular Function	0.0598758	0.363721	IMG5_206857	IMG5_206857	0.400629	-1.31966	0.0239579	0.28991	down	yes	2.32096	1.75826	6.63904	13.2572	7.43484	6.0615
GO:0005524	ATP binding	Molecular Function	0.0598758	0.363721	IMG5_109580	IMG5_109580	0.371006	-1.43048	0.0241318	0.29111	down	yes	4.4354	2.95503	14.3381	37.3886	13.6483	7.52961
GO:0005524	ATP binding	Molecular Function	0.0598758	0.363721	IMG5_185490	IMG5_185490	0.319775	-1.64487	0.0248775	0.29375	down	yes	1.0759	0.987135	1.26362	5.55783	3.48171	1.36355
GO:0005524	ATP binding	Molecular Function	0.0598758	0.363721	IMG5_070950	IMG5_070950	0.105964	-3.23835	0.0257775	0.298275	down	yes	0.082229	0.156596	0	0.512784	1.50264	0.238401
GO:0005524	ATP binding	Molecular Function	0.0598758	0.363721	IMG5_116760	IMG5_116760	10.7737	3.42944	0.0268127	0.303114	up	yes	2.46264	0.841887	2.77495	0	0	0.564289
GO:0005524	ATP binding	Molecular Function	0.0598758	0.363721	IMG5_124960	IMG5_124960	2.65908	1.41093	0.0270064	0.303114	up	yes	9.09112	11.034	5.5386	0.832102	5.24604	3.57322
GO:0005524	ATP binding	Molecular Function	0.0598758	0.363721	IMG5_169500	IMG5_169500	0.335817	-1.57425	0.0279905	0.310291	down	yes	1.80405	1.29094	9.48477	22.7284	10.3841	4.34771
GO:0005524	ATP binding	Molecular Function	0.0598758	0.363721	IMG5_063030	IMG5_063030	0.0939599	-3.41181	0.0291233	0.313467	down	yes	0.03916	0	0.101446	0.885885	0.559959	0.050603
GO:0005524	ATP binding	Molecular Function	0.0598758	0.363721	IMG5_063630	IMG5_063630	0.409155	-1.28928	0.0293828	0.313467	down	yes	2.67558	1.45941	8.6086	15.0005	10.3131	5.83247
GO:0005524	ATP binding	Molecular Function	0.0598758	0.363721	IMG5_124500	IMG5_124500	7.1539	2.83873	0.0296366	0.313467	up	yes	1.664	2.83562	0.371782	0	0.680944	0
GO:0005524	ATP binding	Molecular Function	0.0598758	0.363721	IMG5_057770	IMG5_057770	0.365526	-1.45195	0.0297316	0.314013	down	yes	1.67113	0.645104	5.20301	11.8153	5.09174	3.664
GO:0005524	ATP binding	Molecular Function	0.0598758	0.363721	IMG5_184130	IMG5_184130	0.44736	-1.16049	0.0304329	0.317977	down	yes	48.0257	31.8709	130.914	230.152	164.163	76.9176
GO:0005524	ATP binding	Molecular Function	0.0598758	0.363721	IMG5_162580	IMG5_162580	2.32567	1.21765	0.030941	0.321321	up	yes	14.6662	4.54338	7.96891	5.05307	1.30512	5.3281
GO:0005524	ATP binding	Molecular Function	0.0598758	0.363721	IMG5_151980	IMG5_151980	0.48004	-1.05877	0.0311703	0.321321	down	yes	7.37114	9.4679	5.53728	8.55487	22.2913	15.7673
GO:0005524	ATP binding	Molecular Function	0.0598758	0.363721	IMG5_002750	IMG5_002750	0.445503	-1.16649	0.0324086	0.326656	down	yes	57.8623	40.2782	185.273	292.103	230.648	113.415
GO:0005524	ATP binding	Molecular Function	0.0598758	0.363721	IMG5_012220	IMG5_012220	3.30936	1.72655	0.0327453	0.326825	up	yes	4.84856	3.23332	1.89208	0	1.58037	1.43349
GO:0005524	ATP binding	Molecular Function	0.0598758	0.363721	IMG5_200010	IMG5_200010	0.000436525	-11.1616	0.0361847	0.337858	down	yes	0	0	0	0	0.595496	0.09175
GO:0005524	ATP binding	Molecular Function	0.0598758	0.363721	IMG5_112800	IMG5_112800	0.423686	-1.23893	0.0365521	0.338412	down	yes	184.842	115.861	651.437	1131.88	780.467	334.926
GO:0005524	ATP binding	Molecular Function	0.0598758	0.363721	IMG5_165410	IMG5_165410	2.16405	1.11373	0.0369543	0.338436	up	yes	3.22016	2.02626	3.14601	1.23307	0.54318	2.10188
GO:0005524	ATP binding	Molecular Function	0.0598758	0.363721	IMG5_034460	IMG5_034460	3.2094	1.6823	0.0372549	0.3392	up	yes	3.25784	1.53206	3.50162	1.0032	0.421785	1.15853
GO:0005524	ATP binding	Molecular Function	0.0598758	0.363721	IMG5_172940	IMG5_172940	3.83475	1.93913	0.040636	0.352797	up	yes	3.63481	1.9517	3.83534	0	1.32058	1.13638
GO:0005524	ATP binding	Molecular Function	0.0598758	0.363721	IMG5_080790	IMG5_080790	0.387164	-1.36898	0.0447598	0.366579	down	yes	0.993186	0.93392	4.50644	7.79399	6.65709	2.16604
GO:0005524	ATP binding	Molecular Function	0.0598758	0.363721	IMG5_004170	IMG5_004170	0.429091	-1.22065	0.0451046	0.368094	down	yes	1.06358	1.69948	1.31793	4.40175	3.28311	1.82594
GO:0005524	ATP binding	Molecular Function	0.0598758	0.363721	IMG5_049950	IMG5_049950	0.493552	-1.01872	0.0467131	0.372159	down	yes	0.389253	0.347538	0.190662	0.685534	0.531229	0.662375
GO:0005524	ATP binding	Molecular Function	0.0598758	0.363721	IMG5_107510	IMG5_107510	0.368263	-1.44119	0.0482943	0.377692	down	yes	267.802	74.8261	1349.6	2368.21	1600.12	626.834
GO:0005200	structural constituent of cytoskeleton	Molecular Function	0.0608452	0.363721	IMG5_182110	IMG5_182110	0.358757	-1.47892	0.00143074	0.0833353	down	yes	546.899	654.47	1605.59	2341.03	3505.63	1977.45
GO:0005200	structural constituent of cytoskeleton	Molecular Function	0.0608452	0.363721	IMG5_047220	IMG5_047220	0.354616	-1.49567	0.00175293	0.0883635	down	yes	591.155	717.578	1872.21	2769.58	4009.8	2190.73
GO:0005200	structural constituent of cytoskeleton	Molecular Function	0.0608452	0.363721	IMG5_110300	IMG5_110300	0.420794	-1.24881	0.0164068	0.242528	down	yes	10357.9	7914.78	34694.1	48051.8	50136	27685.5
GO:0005930	axoneme	Cellular Component	0.0693323	0.363721	IMG5_161290	IMG5_161290	0.106746	-3.22774	0.000438345	0.0412202	down	yes	0.060445	0.022942	0.161016	0.776831	1.39543	0.117315
GO:0005930	axoneme	Cellular Component	0.0693323	0.363721	IMG5_084620	IMG5_084620	0.49965	-1.00101	0.000465586	0.0432607	down	yes	23.5889	20.0351	20.8104	46.2829	39.3177	43.3585
GO:0005930	axoneme	Cellular Component	0.0693323	0.363721	IMG5_148350	IMG5_148350	0.444364	-1.17019	0.00178115	0.0891147	down	yes	64.8664	45.3464	98.6996	173.228	186.997	109.913
GO:0005930	axoneme	Cellular Component	0.0693323	0.363721	IMG5_031950	IMG5_031950	0.47043	-1.08795	0.00335336	0.120253	down	yes	4.28795	2.15281	4.232	7.47715	8.78068	6.42942
GO:0005930	axoneme	Cellular Component	0.0693323	0.363721	IMG5_102550	IMG5_102550	0.452001	-1.1456	0.0103471	0.203714	down	yes	9.21605	11.3422	9.52736	12.3903	31.7908	22.3798
GO:0005930	axoneme	Cellular Component	0.0693323	0.363721	IMG5_100900	IMG5_100900	0.343336	-1.54231	0.0158674	0.238909	down	yes	2.21394	3.93403	2.52032	2.2231	14.119	8.90511
GO:0005930	axoneme	Cellular Component	0.0693323	0.363721	IMG5_174370	IMG5_174370	0.445284	-1.1672	0.0233736	0.28599	down	yes	6.37804	7.30417	4.78867	6.48283	18.4544	16.5439
GO:0006913	nucleocytoplasmic transport	Biological Process	0.0735926	0.363721	IMG5_070040	IMG5_070040	0.285515	-1.80836	6.93892e-05	0.0149613	down	yes	0.63037	0.359359	0.565905	2.64438	1.52157	1.28258
GO:0006913	nucleocytoplasmic transport	Biological Process	0.0735926	0.363721	IMG5_047470	IMG5_047470	0.417693	-1.25949	0.00015235	0.0242673	down	yes	9.29737	7.99847	11.8349	23.222	25.132	21.3881
GO:0006241	CTP biosynthetic process	Biological Process	0.0735926	0.363721	IMG5_107290	IMG5_107290	0.368363	-1.4408	7.39413e-05	0.0149613	down	yes	37.5779	33.6404	43.6316	66.0324	130.8	114.951
GO:0006241	CTP biosynthetic process	Biological Process	0.0735926	0.363721	IMG5_188700	IMG5_188700	0.45941	-1.12215	0.00726657	0.173065	down	yes	2.95606	2.49406	4.06905	5.08215	7.59149	8.04679
GO:0048188	Set1C/COMPASS complex	Cellular Component	0.0735926	0.363721	IMG5_172240	IMG5_172240	0.372128	-1.42613	7.47929e-05	0.0149613	down	yes	12.8427	10.417	15.0338	24.3283	46.2128	32.3628
GO:0048188	Set1C/COMPASS complex	Cellular Component	0.0735926	0.363721	IMG5_069630	IMG5_069630	0.378935	-1.39998	0.000902396	0.0631071	down	yes	13.3646	9.06132	17.8448	19.8566	50.8606	35.5563
GO:0030687	preribosome, large subunit precursor	Cellular Component	0.0746825	0.363721	IMG5_127430	IMG5_127430	10.5668	3.40146	0.000254882	0.0314144	up	yes	3.12123	2.06284	2.38041	0	0.601202	0.114672
GO:0030687	preribosome, large subunit precursor	Cellular Component	0.0746825	0.363721	IMG5_203410	IMG5_203410	5.56789	2.47713	0.00474446	0.141436	up	yes	1.77312	1.94138	1.3368	0.53555	0	0.371669
GO:0030687	preribosome, large subunit precursor	Cellular Component	0.0746825	0.363721	IMG5_164930	IMG5_164930	0.325832	-1.6178	0.0142236	0.232941	down	yes	1.65762	0.916132	2.8912	9.64381	5.59101	1.53749
GO:0097190	apoptotic signaling pathway	Biological Process	0.0778919	0.363721	IMG5_079010	IMG5_079010	3.8882	1.9591	3.68195e-06	0.00177407	up	yes	29.0853	35.0548	26.8349	5.37513	8.04521	9.97739
GO:0016149	translation release factor activity, codon specific	Molecular Function	0.0778919	0.363721	IMG5_120390	IMG5_120390	2.49179	1.31718	1.64277e-05	0.00512873	up	yes	57.0182	55.2791	40.0487	21.4274	19.3303	20.3816
GO:1990825	sequence-specific mRNA binding	Molecular Function	0.0778919	0.363721	IMG5_120390	IMG5_120390	2.49179	1.31718	1.64277e-05	0.00512873	up	yes	57.0182	55.2791	40.0487	21.4274	19.3303	20.3816
GO:0016874	ligase activity	Molecular Function	0.0778919	0.363721	IMG5_150090	IMG5_150090	4.07527	2.0269	8.88289e-05	0.015757	up	yes	12.2884	6.92161	5.26419	2.24322	2.31838	1.44393
GO:0009143	nucleoside triphosphate catabolic process	Biological Process	0.0778919	0.363721	IMG5_201430	IMG5_201430	2.63014	1.39514	9.22943e-05	0.0160079	up	yes	54.8319	43.9236	32.0547	17.26	11.4774	20.9977
GO:0047429	nucleoside triphosphate diphosphatase activity	Molecular Function	0.0778919	0.363721	IMG5_201430	IMG5_201430	2.63014	1.39514	9.22943e-05	0.0160079	up	yes	54.8319	43.9236	32.0547	17.26	11.4774	20.9977
GO:0005344	oxygen carrier activity	Molecular Function	0.0778919	0.363721	IMG5_011220	IMG5_011220	0.31867	-1.64987	0.000375616	0.0379023	down	yes	2.17759	1.06331	1.87698	3.25952	7.70189	5.09872
GO:0016879	ligase activity, forming carbon-nitrogen bonds	Molecular Function	0.0778919	0.363721	IMG5_150100	IMG5_150100	2.67508	1.41958	0.000393393	0.0379066	up	yes	83.3065	107.435	41.6692	30.566	28.8545	27.4593
GO:0003400	regulation of COPII vesicle coating	Biological Process	0.0778919	0.363721	IMG5_197360	IMG5_197360	2.2536	1.17223	0.000503263	0.0456741	up	yes	186.876	173.683	107.977	72.5018	56.1025	79.3014
GO:0016050	vesicle organization	Biological Process	0.0778919	0.363721	IMG5_197360	IMG5_197360	2.2536	1.17223	0.000503263	0.0456741	up	yes	186.876	173.683	107.977	72.5018	56.1025	79.3014
GO:0061024	membrane organization	Biological Process	0.0778919	0.363721	IMG5_197360	IMG5_197360	2.2536	1.17223	0.000503263	0.0456741	up	yes	186.876	173.683	107.977	72.5018	56.1025	79.3014
GO:0070863	positive regulation of protein exit from endoplasmic reticulum	Biological Process	0.0778919	0.363721	IMG5_197360	IMG5_197360	2.2536	1.17223	0.000503263	0.0456741	up	yes	186.876	173.683	107.977	72.5018	56.1025	79.3014
GO:0051645	Golgi localization	Biological Process	0.0778919	0.363721	IMG5_090970	IMG5_090970	2.61796	1.38844	0.000824354	0.0618424	up	yes	22.0185	29.6454	13.7692	5.86947	8.69449	10.43
GO:0003796	lysozyme activity	Molecular Function	0.0778919	0.363721	IMG5_153920	IMG5_153920	0.334963	-1.57793	0.000882968	0.0626506	down	yes	2.85154	2.54625	5.77948	14.7624	12.8767	5.72964
GO:0006418	tRNA aminoacylation for protein translation	Biological Process	0.0778919	0.363721	IMG5_171970	IMG5_171970	2.82975	1.50067	0.00129669	0.0788145	up	yes	10.4357	13.1854	5.79722	3.6878	2.19893	4.50938
GO:0005721	pericentric heterochromatin	Cellular Component	0.0778919	0.363721	IMG5_193570	IMG5_193570	0.0984102	-3.34505	0.00473091	0.141436	down	yes	0.075666	0.239033	0.169725	2.84524	1.92591	0.151352
GO:0035064	methylated histone binding	Molecular Function	0.0778919	0.363721	IMG5_193570	IMG5_193570	0.0984102	-3.34505	0.00473091	0.141436	down	yes	0.075666	0.239033	0.169725	2.84524	1.92591	0.151352
GO:0032451	demethylase activity	Molecular Function	0.0778919	0.363721	IMG5_061460	IMG5_061460	2.20009	1.13756	0.00504628	0.146964	up	yes	6.41454	5.16906	5.1859	2.75846	1.89905	2.96467
GO:0070989	oxidative demethylation	Biological Process	0.0778919	0.363721	IMG5_061460	IMG5_061460	2.20009	1.13756	0.00504628	0.146964	up	yes	6.41454	5.16906	5.1859	2.75846	1.89905	2.96467
GO:0003856	3-dehydroquinate synthase activity	Molecular Function	0.0778919	0.363721	IMG5_110250	IMG5_110250	0.198549	-2.33243	0.00606694	0.160105	down	yes	0.741907	0.743905	5.69226	19.3471	13.7496	3.05587
GO:0001006	RNA polymerase III type 3 promoter sequence-specific DNA binding	Molecular Function	0.0778919	0.363721	IMG5_186080	IMG5_186080	0.259186	-1.94794	0.00620049	0.160788	down	yes	5.20958	1.43337	12.7729	45.2235	23.5991	6.08807
GO:0003681	bent DNA binding	Molecular Function	0.0778919	0.363721	IMG5_186080	IMG5_186080	0.259186	-1.94794	0.00620049	0.160788	down	yes	5.20958	1.43337	12.7729	45.2235	23.5991	6.08807
GO:0019185	snRNA-activating protein complex	Cellular Component	0.0778919	0.363721	IMG5_186080	IMG5_186080	0.259186	-1.94794	0.00620049	0.160788	down	yes	5.20958	1.43337	12.7729	45.2235	23.5991	6.08807
GO:0042795	snRNA transcription by RNA polymerase II	Biological Process	0.0778919	0.363721	IMG5_186080	IMG5_186080	0.259186	-1.94794	0.00620049	0.160788	down	yes	5.20958	1.43337	12.7729	45.2235	23.5991	6.08807
GO:0042796	snRNA transcription by RNA polymerase III	Biological Process	0.0778919	0.363721	IMG5_186080	IMG5_186080	0.259186	-1.94794	0.00620049	0.160788	down	yes	5.20958	1.43337	12.7729	45.2235	23.5991	6.08807
GO:0007041	lysosomal transport	Biological Process	0.0778919	0.363721	IMG5_007800	IMG5_007800	2.50248	1.32336	0.00876872	0.189264	up	yes	2.62879	2.0515	3.23408	0.607596	1.09159	1.46343
GO:0048193	Golgi vesicle transport	Biological Process	0.0778919	0.363721	IMG5_007800	IMG5_007800	2.50248	1.32336	0.00876872	0.189264	up	yes	2.62879	2.0515	3.23408	0.607596	1.09159	1.46343
GO:1990745	EARP complex	Cellular Component	0.0778919	0.363721	IMG5_007800	IMG5_007800	2.50248	1.32336	0.00876872	0.189264	up	yes	2.62879	2.0515	3.23408	0.607596	1.09159	1.46343
GO:0004735	pyrroline-5-carboxylate reductase activity	Molecular Function	0.0778919	0.363721	IMG5_010400	IMG5_010400	0.4026	-1.31258	0.00931873	0.195518	down	yes	56.4598	53.085	35.0191	46.6316	190.769	121.676
GO:0055129	L-proline biosynthetic process	Biological Process	0.0778919	0.363721	IMG5_010400	IMG5_010400	0.4026	-1.31258	0.00931873	0.195518	down	yes	56.4598	53.085	35.0191	46.6316	190.769	121.676
GO:0005944	phosphatidylinositol 3-kinase complex, class IB	Cellular Component	0.0778919	0.363721	IMG5_147090	IMG5_147090	0.463367	-1.10977	0.00942944	0.196783	down	yes	2.33794	1.83172	2.30255	5.87428	3.7343	4.35919
GO:0043406	positive regulation of MAP kinase activity	Biological Process	0.0778919	0.363721	IMG5_147090	IMG5_147090	0.463367	-1.10977	0.00942944	0.196783	down	yes	2.33794	1.83172	2.30255	5.87428	3.7343	4.35919
GO:0046935	1-phosphatidylinositol-3-kinase regulator activity	Molecular Function	0.0778919	0.363721	IMG5_147090	IMG5_147090	0.463367	-1.10977	0.00942944	0.196783	down	yes	2.33794	1.83172	2.30255	5.87428	3.7343	4.35919
GO:0046975	histone H3K36 methyltransferase activity	Molecular Function	0.0778919	0.363721	IMG5_075660	IMG5_075660	0.282475	-1.82381	0.0100413	0.202328	down	yes	0.367475	0.263295	0.19035	1.83926	0.565542	0.502082
GO:0070573	metallodipeptidase activity	Molecular Function	0.0778919	0.363721	IMG5_171940	IMG5_171940	0.374555	-1.41675	0.011649	0.214942	down	yes	4.5708	2.72948	14.5041	27.2473	17.5608	13.4061
GO:0030474	spindle pole body duplication	Biological Process	0.0778919	0.363721	IMG5_062100	IMG5_062100	0.488844	-1.03256	0.0124278	0.219454	down	yes	10.3572	9.54205	9.87399	14.8323	27.3336	18.7394
GO:0004111	creatine kinase activity	Molecular Function	0.0778919	0.363721	IMG5_161300	IMG5_161300	0.100065	-3.321	0.0133521	0.226551	down	yes	0.219085	0.105365	0	1.76658	1.42887	0.046948
GO:0046314	phosphocreatine biosynthetic process	Biological Process	0.0778919	0.363721	IMG5_161300	IMG5_161300	0.100065	-3.321	0.0133521	0.226551	down	yes	0.219085	0.105365	0	1.76658	1.42887	0.046948
GO:0004357	glutamate-cysteine ligase activity	Molecular Function	0.0778919	0.363721	IMG5_117750	IMG5_117750	2.25824	1.1752	0.0148446	0.236643	up	yes	23.4812	25.5901	6.73605	7.04605	10.2582	7.40854
GO:0004376	glycolipid mannosyltransferase activity	Molecular Function	0.0778919	0.363721	IMG5_148380	IMG5_148380	0.394156	-1.34316	0.0148565	0.236643	down	yes	8.22086	11.7713	22.4847	55.0701	38.0111	14.6855
GO:0051751	alpha-1,4-mannosyltransferase activity	Molecular Function	0.0778919	0.363721	IMG5_148380	IMG5_148380	0.394156	-1.34316	0.0148565	0.236643	down	yes	8.22086	11.7713	22.4847	55.0701	38.0111	14.6855
GO:1990529	glycosylphosphatidylinositol-mannosyltransferase I complex	Cellular Component	0.0778919	0.363721	IMG5_148380	IMG5_148380	0.394156	-1.34316	0.0148565	0.236643	down	yes	8.22086	11.7713	22.4847	55.0701	38.0111	14.6855
GO:0044548	S100 protein binding	Molecular Function	0.0778919	0.363721	IMG5_195010	IMG5_195010	4223.21	12.0441	0.0173714	0.250617	up	yes	0.252741	0.3184	0.695821	0	0	0
GO:0008160	protein tyrosine phosphatase activator activity	Molecular Function	0.0778919	0.363721	IMG5_183540	IMG5_183540	2.30197	1.20287	0.0180896	0.255778	up	yes	9.26476	8.02153	3.18988	4.13057	2.3719	2.39262
GO:0140575	transmembrane monodehydroascorbate reductase activity	Molecular Function	0.0778919	0.363721	IMG5_176050	IMG5_176050	3445.47	11.7505	0.0185048	0.257911	up	yes	0.345308	0.069173	0.61916	0	0	0
GO:0004163	diphosphomevalonate decarboxylase activity	Molecular Function	0.0778919	0.363721	IMG5_181080	IMG5_181080	2.64595	1.40378	0.0208649	0.275026	up	yes	4.52691	4.63011	2.32153	1.44703	1.50395	1.38718
GO:0019287	isopentenyl diphosphate biosynthetic process, mevalonate pathway	Biological Process	0.0778919	0.363721	IMG5_181080	IMG5_181080	2.64595	1.40378	0.0208649	0.275026	up	yes	4.52691	4.63011	2.32153	1.44703	1.50395	1.38718
GO:0003838	sterol 24-C-methyltransferase activity	Molecular Function	0.0778919	0.363721	IMG5_084930	IMG5_084930	10.5266	3.39596	0.021049	0.276185	up	yes	1.31703	0.813224	0.854943	0	0	0.283587
GO:0008360	regulation of cell shape	Biological Process	0.0778919	0.363721	IMG5_185360	IMG5_185360	0.387896	-1.36626	0.0231363	0.284376	down	yes	18.8753	10.7309	68.2998	132.196	77.674	42.5324
GO:0030866	cortical actin cytoskeleton organization	Biological Process	0.0778919	0.363721	IMG5_185360	IMG5_185360	0.387896	-1.36626	0.0231363	0.284376	down	yes	18.8753	10.7309	68.2998	132.196	77.674	42.5324
GO:0050188	phosphoenolpyruvate mutase activity	Molecular Function	0.0778919	0.363721	IMG5_155120	IMG5_155120	0.458691	-1.1244	0.0259846	0.298727	down	yes	15.3195	17.2663	42.8473	74.1192	59.7548	30.5788
GO:0004335	galactokinase activity	Molecular Function	0.0778919	0.363721	IMG5_063630	IMG5_063630	0.409155	-1.28928	0.0293828	0.313467	down	yes	2.67558	1.45941	8.6086	15.0005	10.3131	5.83247
GO:0006012	galactose metabolic process	Biological Process	0.0778919	0.363721	IMG5_063630	IMG5_063630	0.409155	-1.28928	0.0293828	0.313467	down	yes	2.67558	1.45941	8.6086	15.0005	10.3131	5.83247
GO:0046835	carbohydrate phosphorylation	Biological Process	0.0778919	0.363721	IMG5_063630	IMG5_063630	0.409155	-1.28928	0.0293828	0.313467	down	yes	2.67558	1.45941	8.6086	15.0005	10.3131	5.83247
GO:0034203	glycolipid translocation	Biological Process	0.0778919	0.363721	IMG5_201770	IMG5_201770	2002.4	10.9675	0.0300839	0.316449	up	yes	0.436414	0.104639	0.059666	0	0	0
GO:0004756	selenide, water dikinase activity	Molecular Function	0.0778919	0.363721	IMG5_184130	IMG5_184130	0.44736	-1.16049	0.0304329	0.317977	down	yes	48.0257	31.8709	130.914	230.152	164.163	76.9176
GO:0016260	selenocysteine biosynthetic process	Biological Process	0.0778919	0.363721	IMG5_184130	IMG5_184130	0.44736	-1.16049	0.0304329	0.317977	down	yes	48.0257	31.8709	130.914	230.152	164.163	76.9176
GO:0061709	reticulophagy	Biological Process	0.0778919	0.363721	IMG5_064500	IMG5_064500	0.00103368	-9.918	0.0332431	0.328018	down	yes	0	0	0	0	0.290226	0
GO:0010485	histone H4 acetyltransferase activity	Molecular Function	0.0778919	0.363721	IMG5_170030	IMG5_170030	2.37955	1.25069	0.0339898	0.331395	up	yes	3.8721	4.11104	1.37671	2.10604	0.724635	1.10277
GO:0031509	subtelomeric heterochromatin formation	Biological Process	0.0778919	0.363721	IMG5_170030	IMG5_170030	2.37955	1.25069	0.0339898	0.331395	up	yes	3.8721	4.11104	1.37671	2.10604	0.724635	1.10277
GO:0016755	aminoacyltransferase activity	Molecular Function	0.0778919	0.363721	IMG5_081850	IMG5_081850	2.19232	1.13246	0.0357693	0.337858	up	yes	137.989	228.327	45.4675	32.7134	95.4498	59.6668
GO:0008615	pyridoxine biosynthetic process	Biological Process	0.0778919	0.363721	IMG5_075380	IMG5_075380	0.393666	-1.34495	0.0364672	0.338036	down	yes	445.233	200.18	1916.56	3016.94	2433.12	1057.91
GO:0016843	amine-lyase activity	Molecular Function	0.0778919	0.363721	IMG5_075380	IMG5_075380	0.393666	-1.34495	0.0364672	0.338036	down	yes	445.233	200.18	1916.56	3016.94	2433.12	1057.91
GO:0042823	pyridoxal phosphate biosynthetic process	Biological Process	0.0778919	0.363721	IMG5_075380	IMG5_075380	0.393666	-1.34495	0.0364672	0.338036	down	yes	445.233	200.18	1916.56	3016.94	2433.12	1057.91
GO:0034087	establishment of mitotic sister chromatid cohesion	Biological Process	0.0778919	0.363721	IMG5_076200	IMG5_076200	0.323682	-1.62735	0.0388009	0.344529	down	yes	0.123552	0.056307	0.071209	0.167545	0.216574	0.391543
GO:0061780	mitotic cohesin loading	Biological Process	0.0778919	0.363721	IMG5_076200	IMG5_076200	0.323682	-1.62735	0.0388009	0.344529	down	yes	0.123552	0.056307	0.071209	0.167545	0.216574	0.391543
GO:0071169	establishment of protein localization to chromatin	Biological Process	0.0778919	0.363721	IMG5_076200	IMG5_076200	0.323682	-1.62735	0.0388009	0.344529	down	yes	0.123552	0.056307	0.071209	0.167545	0.216574	0.391543
GO:0090694	Scc2-Scc4 cohesin loading complex	Cellular Component	0.0778919	0.363721	IMG5_076200	IMG5_076200	0.323682	-1.62735	0.0388009	0.344529	down	yes	0.123552	0.056307	0.071209	0.167545	0.216574	0.391543
GO:1990414	replication-born double-strand break repair via sister chromatid exchange	Biological Process	0.0778919	0.363721	IMG5_076200	IMG5_076200	0.323682	-1.62735	0.0388009	0.344529	down	yes	0.123552	0.056307	0.071209	0.167545	0.216574	0.391543
GO:0046873	metal ion transmembrane transporter activity	Molecular Function	0.0778919	0.363721	IMG5_202140	IMG5_202140	2.13289	1.09281	0.0422926	0.357095	up	yes	9.90885	14.0564	10.5143	2.04763	9.11779	5.00025
GO:0006904	vesicle docking involved in exocytosis	Biological Process	0.0867425	0.401558	IMG5_044750	IMG5_044750	3.2681	1.70845	4.21042e-05	0.0105918	up	yes	29.1462	32.78	15.7261	6.95474	8.28461	8.52138
GO:0006904	vesicle docking involved in exocytosis	Biological Process	0.0867425	0.401558	IMG5_179050	IMG5_179050	3.21744	1.68591	7.15664e-05	0.0149613	up	yes	30.9843	34.4249	16.4971	7.10746	8.86706	9.48252
GO:0006904	vesicle docking involved in exocytosis	Biological Process	0.0867425	0.401558	IMG5_139430	IMG5_139430	2.08538	1.06031	0.00134858	0.0803483	up	yes	279.047	230.065	208.789	77.5135	120.191	146.55
GO:0006904	vesicle docking involved in exocytosis	Biological Process	0.0867425	0.401558	IMG5_001530	IMG5_001530	2.7029	1.43451	0.011613	0.214785	up	yes	10.8653	9.02108	5.90822	1.44579	2.79044	5.30711
GO:0006888	endoplasmic reticulum to Golgi vesicle-mediated transport	Biological Process	0.0888221	0.407671	IMG5_197360	IMG5_197360	2.2536	1.17223	0.000503263	0.0456741	up	yes	186.876	173.683	107.977	72.5018	56.1025	79.3014
GO:0006888	endoplasmic reticulum to Golgi vesicle-mediated transport	Biological Process	0.0888221	0.407671	IMG5_090970	IMG5_090970	2.61796	1.38844	0.000824354	0.0618424	up	yes	22.0185	29.6454	13.7692	5.86947	8.69449	10.43
GO:0006888	endoplasmic reticulum to Golgi vesicle-mediated transport	Biological Process	0.0888221	0.407671	IMG5_151710	IMG5_151710	2.00285	1.00205	0.00230442	0.10221	up	yes	46.6247	60.5959	38.1657	26.195	20.064	26.3306
GO:0006888	endoplasmic reticulum to Golgi vesicle-mediated transport	Biological Process	0.0888221	0.407671	IMG5_024300	IMG5_024300	2.00796	1.00573	0.0289484	0.313467	up	yes	18.7233	27.6892	12.871	6.37303	11.687	11.4641
GO:0006888	endoplasmic reticulum to Golgi vesicle-mediated transport	Biological Process	0.0888221	0.407671	IMG5_135610	IMG5_135610	4.03617	2.01299	0.036327	0.337975	up	yes	2.31468	3.009	0.843295	0	0.807556	0.720373
GO:0009678	diphosphate hydrolysis-driven proton transmembrane transporter activity	Molecular Function	0.0978486	0.445294	IMG5_159360	IMG5_159360	0.279746	-1.83781	1.9808e-05	0.00572597	down	yes	67.2027	80.1503	85.9654	154.776	429.695	249.567
GO:0009678	diphosphate hydrolysis-driven proton transmembrane transporter activity	Molecular Function	0.0978486	0.445294	IMG5_000610	IMG5_000610	0.427532	-1.2259	0.00294636	0.112787	down	yes	47.9626	56.1778	109.765	152.698	209.743	137.887
GO:0006260	DNA replication	Biological Process	0.106004	0.475658	IMG5_155160	IMG5_155160	0.399994	-1.32195	0.00370756	0.123313	down	yes	2.51762	3.14778	2.66608	8.93685	6.84425	5.0479
GO:0006260	DNA replication	Biological Process	0.106004	0.475658	IMG5_002770	IMG5_002770	2.64485	1.40318	0.0103817	0.203714	up	yes	18.2679	22.9807	7.10497	6.27991	4.24941	7.75288
GO:0006260	DNA replication	Biological Process	0.106004	0.475658	IMG5_063030	IMG5_063030	0.0939599	-3.41181	0.0291233	0.313467	down	yes	0.03916	0	0.101446	0.885885	0.559959	0.050603
GO:0005249	voltage-gated potassium channel activity	Molecular Function	0.111723	0.475658	IMG5_179470	IMG5_179470	0.000357491	-11.4498	0.0164985	0.243424	down	yes	0	0	0	0.46001	0	0.379172
GO:0005249	voltage-gated potassium channel activity	Molecular Function	0.111723	0.475658	IMG5_203830	IMG5_203830	0.475715	-1.07183	0.0226082	0.282331	down	yes	1.00903	0.817395	0.903203	2.50328	1.56255	1.67211
GO:0005249	voltage-gated potassium channel activity	Molecular Function	0.111723	0.475658	IMG5_058280	IMG5_058280	0.335576	-1.57529	0.0244526	0.29227	down	yes	0.436992	0.149328	0.197825	0.798168	0.9629	0.575645
GO:0005249	voltage-gated potassium channel activity	Molecular Function	0.111723	0.475658	IMG5_085560	IMG5_085560	1478.1	10.5295	0.0415732	0.355493	up	yes	0.095743	0.046032	0.301654	0	0	0
GO:0016567	protein ubiquitination	Biological Process	0.120676	0.475658	IMG5_177120	IMG5_177120	2.92366	1.54777	2.43172e-09	1.89796e-05	up	yes	487.711	326.832	450.603	140.044	140.714	151.97
GO:0016567	protein ubiquitination	Biological Process	0.120676	0.475658	IMG5_120960	IMG5_120960	2.49684	1.3201	0.000195449	0.0263013	up	yes	12098.4	12406.6	6537.96	3605.54	3774.6	5052.77
GO:0016567	protein ubiquitination	Biological Process	0.120676	0.475658	IMG5_125070	IMG5_125070	0.282286	-1.82477	0.00196239	0.0939661	down	yes	0.730091	0.49452	0.331717	1.76042	1.3592	2.39369
GO:0016567	protein ubiquitination	Biological Process	0.120676	0.475658	IMG5_171590	IMG5_171590	0.402751	-1.31204	0.00336014	0.120253	down	yes	1.56985	0.91364	1.86793	3.81396	4.18877	2.80152
GO:0016567	protein ubiquitination	Biological Process	0.120676	0.475658	IMG5_060860	IMG5_060860	0.447467	-1.16015	0.0117098	0.21513	down	yes	2.43525	2.06142	4.30096	7.41156	8.65022	3.59919
GO:0031625	ubiquitin protein ligase binding	Molecular Function	0.123285	0.475658	IMG5_120960	IMG5_120960	2.49684	1.3201	0.000195449	0.0263013	up	yes	12098.4	12406.6	6537.96	3605.54	3774.6	5052.77
GO:0031625	ubiquitin protein ligase binding	Molecular Function	0.123285	0.475658	IMG5_060860	IMG5_060860	0.447467	-1.16015	0.0117098	0.21513	down	yes	2.43525	2.06142	4.30096	7.41156	8.65022	3.59919
GO:0031625	ubiquitin protein ligase binding	Molecular Function	0.123285	0.475658	IMG5_195010	IMG5_195010	4223.21	12.0441	0.0173714	0.250617	up	yes	0.252741	0.3184	0.695821	0	0	0
GO:0000159	protein phosphatase type 2A complex	Cellular Component	0.123285	0.475658	IMG5_187680	IMG5_187680	0.153122	-2.70724	0.00293942	0.112787	down	yes	0.038216	0.026145	0.051303	0.455813	0.242338	0.057219
GO:0000159	protein phosphatase type 2A complex	Cellular Component	0.123285	0.475658	IMG5_109760	IMG5_109760	0.000142226	-12.7795	0.00792924	0.18256	down	yes	0	0	0	2.10932	0	0
GO:0000159	protein phosphatase type 2A complex	Cellular Component	0.123285	0.475658	IMG5_183540	IMG5_183540	2.30197	1.20287	0.0180896	0.255778	up	yes	9.26476	8.02153	3.18988	4.13057	2.3719	2.39262
GO:0042555	MCM complex	Cellular Component	0.123951	0.475658	IMG5_155160	IMG5_155160	0.399994	-1.32195	0.00370756	0.123313	down	yes	2.51762	3.14778	2.66608	8.93685	6.84425	5.0479
GO:0042555	MCM complex	Cellular Component	0.123951	0.475658	IMG5_099680	IMG5_099680	9.25287e-06	-16.7217	0.00871344	0.189264	down	yes	0	0	0	15.7655	0	16.6569
GO:0002161	aminoacyl-tRNA editing activity	Molecular Function	0.123951	0.475658	IMG5_126260	IMG5_126260	0.352508	-1.50427	0.0186359	0.258436	down	yes	0.298382	0.38162	0.3746	1.59167	0.718067	0.681971
GO:0002161	aminoacyl-tRNA editing activity	Molecular Function	0.123951	0.475658	IMG5_206857	IMG5_206857	0.400629	-1.31966	0.0239579	0.28991	down	yes	2.32096	1.75826	6.63904	13.2572	7.43484	6.0615
GO:0051787	misfolded protein binding	Molecular Function	0.123951	0.475658	IMG5_112800	IMG5_112800	0.423686	-1.23893	0.0365521	0.338412	down	yes	184.842	115.861	651.437	1131.88	780.467	334.926
GO:0051787	misfolded protein binding	Molecular Function	0.123951	0.475658	IMG5_080790	IMG5_080790	0.387164	-1.36898	0.0447598	0.366579	down	yes	0.993186	0.93392	4.50644	7.79399	6.65709	2.16604
GO:0009328	phenylalanine-tRNA ligase complex	Cellular Component	0.149731	0.475658	IMG5_189190	IMG5_189190	2.17602	1.12169	0.000248093	0.0312317	up	yes	50.8773	37.2122	34.3286	19.5986	14.6896	21.9696
GO:0004824	lysine-tRNA ligase activity	Molecular Function	0.149731	0.475658	IMG5_131010	IMG5_131010	2.44934	1.2924	0.000275012	0.0319158	up	yes	28.8317	16.6972	21.2242	11.4349	5.82836	9.99018
GO:0006430	lysyl-tRNA aminoacylation	Biological Process	0.149731	0.475658	IMG5_131010	IMG5_131010	2.44934	1.2924	0.000275012	0.0319158	up	yes	28.8317	16.6972	21.2242	11.4349	5.82836	9.99018
GO:0002926	tRNA wobble base 5-methoxycarbonylmethyl-2-thiouridinylation	Biological Process	0.149731	0.475658	IMG5_165790	IMG5_165790	2.52318	1.33524	0.000366878	0.0379023	up	yes	8.23445	5.90158	8.35842	2.60349	2.68326	3.62836
GO:0004066	asparagine synthase (glutamine-hydrolyzing) activity	Molecular Function	0.149731	0.475658	IMG5_033880	IMG5_033880	2.03742	1.02674	0.000388938	0.0379066	up	yes	189.366	203.319	262.26	121.361	94.0504	106.046
GO:0006529	asparagine biosynthetic process	Biological Process	0.149731	0.475658	IMG5_033880	IMG5_033880	2.03742	1.02674	0.000388938	0.0379066	up	yes	189.366	203.319	262.26	121.361	94.0504	106.046
GO:0004069	L-aspartate:2-oxoglutarate aminotransferase activity	Molecular Function	0.149731	0.475658	IMG5_069750	IMG5_069750	2.19783	1.13608	0.000636832	0.0526936	up	yes	608.586	628.067	364.902	255.681	200.474	272.544
GO:0004831	tyrosine-tRNA ligase activity	Molecular Function	0.149731	0.475658	IMG5_171970	IMG5_171970	2.82975	1.50067	0.00129669	0.0788145	up	yes	10.4357	13.1854	5.79722	3.6878	2.19893	4.50938
GO:0036157	outer dynein arm	Cellular Component	0.149731	0.475658	IMG5_199770	IMG5_199770	0.461214	-1.11649	0.0024347	0.104653	down	yes	56.1385	47.3147	55.6652	68.3979	136.449	140.152
GO:0031515	tRNA (m1A) methyltransferase complex	Cellular Component	0.149731	0.475658	IMG5_116180	IMG5_116180	2.41355	1.27116	0.00279068	0.109146	up	yes	14.3587	13.6733	9.4589	4.86187	3.64827	7.02336
GO:0008115	sarcosine oxidase activity	Molecular Function	0.149731	0.475658	IMG5_134960	IMG5_134960	2.41742	1.27347	0.0034322	0.120809	up	yes	67.2622	74.3293	26.8287	16.193	25.1974	28.2789
GO:0001046	core promoter sequence-specific DNA binding	Molecular Function	0.149731	0.475658	IMG5_186080	IMG5_186080	0.259186	-1.94794	0.00620049	0.160788	down	yes	5.20958	1.43337	12.7729	45.2235	23.5991	6.08807
GO:1902969	mitotic DNA replication	Biological Process	0.149731	0.475658	IMG5_099680	IMG5_099680	9.25287e-06	-16.7217	0.00871344	0.189264	down	yes	0	0	0	15.7655	0	16.6569
GO:1990518	single-stranded 3'-5' DNA helicase activity	Molecular Function	0.149731	0.475658	IMG5_099680	IMG5_099680	9.25287e-06	-16.7217	0.00871344	0.189264	down	yes	0	0	0	15.7655	0	16.6569
GO:0034722	gamma-glutamyl-peptidase activity	Molecular Function	0.149731	0.475658	IMG5_006480	IMG5_006480	2.06811	1.04831	0.00888354	0.190484	up	yes	161.262	221.641	87.7774	74.3647	56.8096	96.4152
GO:0046900	tetrahydrofolylpolyglutamate metabolic process	Biological Process	0.149731	0.475658	IMG5_006480	IMG5_006480	2.06811	1.04831	0.00888354	0.190484	up	yes	161.262	221.641	87.7774	74.3647	56.8096	96.4152
GO:0070476	rRNA (guanine-N7)-methylation	Biological Process	0.149731	0.475658	IMG5_019900	IMG5_019900	2.14489	1.1009	0.0102086	0.202844	up	yes	15.6948	8.95632	18.1493	4.58914	6.16684	9.19866
GO:0080008	Cul4-RING E3 ubiquitin ligase complex	Cellular Component	0.149731	0.475658	IMG5_060860	IMG5_060860	0.447467	-1.16015	0.0117098	0.21513	down	yes	2.43525	2.06142	4.30096	7.41156	8.65022	3.59919
GO:0006750	glutathione biosynthetic process	Biological Process	0.149731	0.475658	IMG5_117750	IMG5_117750	2.25824	1.1752	0.0148446	0.236643	up	yes	23.4812	25.5901	6.73605	7.04605	10.2582	7.40854
GO:0030139	endocytic vesicle	Cellular Component	0.149731	0.475658	IMG5_173260	IMG5_173260	4457.95	12.1222	0.0205857	0.274672	up	yes	0.804051	0.533335	0	0	0	0
GO:0003860	3-hydroxyisobutyryl-CoA hydrolase activity	Molecular Function	0.149731	0.475658	IMG5_162090	IMG5_162090	0.330638	-1.59667	0.021678	0.278153	down	yes	1.35052	0.478334	5.07402	11.6098	6.49876	2.76887
GO:0004813	alanine-tRNA ligase activity	Molecular Function	0.149731	0.475658	IMG5_206857	IMG5_206857	0.400629	-1.31966	0.0239579	0.28991	down	yes	2.32096	1.75826	6.63904	13.2572	7.43484	6.0615
GO:0006419	alanyl-tRNA aminoacylation	Biological Process	0.149731	0.475658	IMG5_206857	IMG5_206857	0.400629	-1.31966	0.0239579	0.28991	down	yes	2.32096	1.75826	6.63904	13.2572	7.43484	6.0615
GO:0016597	amino acid binding	Molecular Function	0.149731	0.475658	IMG5_206857	IMG5_206857	0.400629	-1.31966	0.0239579	0.28991	down	yes	2.32096	1.75826	6.63904	13.2572	7.43484	6.0615
GO:0004386	helicase activity	Molecular Function	0.149731	0.475658	IMG5_169500	IMG5_169500	0.335817	-1.57425	0.0279905	0.310291	down	yes	1.80405	1.29094	9.48477	22.7284	10.3841	4.34771
GO:0043139	5'-3' DNA helicase activity	Molecular Function	0.149731	0.475658	IMG5_063030	IMG5_063030	0.0939599	-3.41181	0.0291233	0.313467	down	yes	0.03916	0	0.101446	0.885885	0.559959	0.050603
GO:0006488	dolichol-linked oligosaccharide biosynthetic process	Biological Process	0.149731	0.475658	IMG5_201770	IMG5_201770	2002.4	10.9675	0.0300839	0.316449	up	yes	0.436414	0.104639	0.059666	0	0	0
GO:0035725	sodium ion transmembrane transport	Biological Process	0.149731	0.475658	IMG5_150030	IMG5_150030	2.00309	1.00223	0.0302522	0.317231	up	yes	98.1885	35.455	135.132	40.1304	30.914	63.136
GO:0003730	mRNA 3'-UTR binding	Molecular Function	0.149731	0.475658	IMG5_146040	IMG5_146040	0.444599	-1.16942	0.0311944	0.321321	down	yes	68.632	42.6704	160.091	328.225	196.795	85.4035
GO:0008143	poly(A) binding	Molecular Function	0.149731	0.475658	IMG5_146040	IMG5_146040	0.444599	-1.16942	0.0311944	0.321321	down	yes	68.632	42.6704	160.091	328.225	196.795	85.4035
GO:0008266	poly(U) RNA binding	Molecular Function	0.149731	0.475658	IMG5_146040	IMG5_146040	0.444599	-1.16942	0.0311944	0.321321	down	yes	68.632	42.6704	160.091	328.225	196.795	85.4035
GO:0051750	delta(3,5)-delta(2,4)-dienoyl-CoA isomerase activity	Molecular Function	0.149731	0.475658	IMG5_155810	IMG5_155810	3.78827	1.92154	0.0312882	0.321321	up	yes	2.70222	3.21072	1.08226	1.39733	0.373031	0.07618
GO:0006874	intracellular calcium ion homeostasis	Biological Process	0.149731	0.475658	IMG5_002750	IMG5_002750	0.445503	-1.16649	0.0324086	0.326656	down	yes	57.8623	40.2782	185.273	292.103	230.648	113.415
GO:0034727	piecemeal microautophagy of the nucleus	Biological Process	0.149731	0.475658	IMG5_064500	IMG5_064500	0.00103368	-9.918	0.0332431	0.328018	down	yes	0	0	0	0	0.290226	0
GO:0004306	ethanolamine-phosphate cytidylyltransferase activity	Molecular Function	0.149731	0.475658	IMG5_126990	IMG5_126990	0.479022	-1.06183	0.0340135	0.331395	down	yes	20.5396	22.6595	51.637	96.4317	66.9419	34.6048
GO:0016603	glutaminyl-peptide cyclotransferase activity	Molecular Function	0.149731	0.475658	IMG5_109230	IMG5_109230	0.246892	-2.01805	0.0381938	0.342472	down	yes	0.745571	1.45544	0.442443	1.04019	7.55833	2.1084
GO:0017186	peptidyl-pyroglutamic acid biosynthetic process, using glutaminyl-peptide cyclotransferase	Biological Process	0.149731	0.475658	IMG5_109230	IMG5_109230	0.246892	-2.01805	0.0381938	0.342472	down	yes	0.745571	1.45544	0.442443	1.04019	7.55833	2.1084
GO:0006081	cellular aldehyde metabolic process	Biological Process	0.149731	0.475658	IMG5_171470	IMG5_171470	0.472381	-1.08198	0.0413522	0.354736	down	yes	10.4488	11.7129	19.544	45.7351	30.5924	11.9607
GO:0071577	zinc ion transmembrane transport	Biological Process	0.151467	0.475658	IMG5_204030	IMG5_204030	2.51571	1.33097	3.04168e-06	0.00169574	up	yes	85.9912	64.4915	82.1524	32.3389	24.4057	35.7284
GO:0071577	zinc ion transmembrane transport	Biological Process	0.151467	0.475658	IMG5_197830	IMG5_197830	2.34419	1.22909	0.0179402	0.254126	up	yes	7.4917	9.17691	3.87405	2.56158	1.88587	4.31576
GO:0004427	inorganic diphosphate phosphatase activity	Molecular Function	0.151467	0.475658	IMG5_159360	IMG5_159360	0.279746	-1.83781	1.9808e-05	0.00572597	down	yes	67.2027	80.1503	85.9654	154.776	429.695	249.567
GO:0004427	inorganic diphosphate phosphatase activity	Molecular Function	0.151467	0.475658	IMG5_000610	IMG5_000610	0.427532	-1.2259	0.00294636	0.112787	down	yes	47.9626	56.1778	109.765	152.698	209.743	137.887
GO:0048471	perinuclear region of cytoplasm	Cellular Component	0.151467	0.475658	IMG5_070040	IMG5_070040	0.285515	-1.80836	6.93892e-05	0.0149613	down	yes	0.63037	0.359359	0.565905	2.64438	1.52157	1.28258
GO:0048471	perinuclear region of cytoplasm	Cellular Component	0.151467	0.475658	IMG5_047470	IMG5_047470	0.417693	-1.25949	0.00015235	0.0242673	down	yes	9.29737	7.99847	11.8349	23.222	25.132	21.3881
GO:0090630	activation of GTPase activity	Biological Process	0.151467	0.475658	IMG5_070040	IMG5_070040	0.285515	-1.80836	6.93892e-05	0.0149613	down	yes	0.63037	0.359359	0.565905	2.64438	1.52157	1.28258
GO:0090630	activation of GTPase activity	Biological Process	0.151467	0.475658	IMG5_047470	IMG5_047470	0.417693	-1.25949	0.00015235	0.0242673	down	yes	9.29737	7.99847	11.8349	23.222	25.132	21.3881
GO:0070971	endoplasmic reticulum exit site	Cellular Component	0.151467	0.475658	IMG5_197360	IMG5_197360	2.2536	1.17223	0.000503263	0.0456741	up	yes	186.876	173.683	107.977	72.5018	56.1025	79.3014
GO:0070971	endoplasmic reticulum exit site	Cellular Component	0.151467	0.475658	IMG5_151710	IMG5_151710	2.00285	1.00205	0.00230442	0.10221	up	yes	46.6247	60.5959	38.1657	26.195	20.064	26.3306
GO:0008139	nuclear localization sequence binding	Molecular Function	0.151467	0.475658	IMG5_116170	IMG5_116170	0.395266	-1.3391	0.040053	0.350464	down	yes	16.5493	8.25453	67.9104	131.195	69.3957	33.9712
GO:0008139	nuclear localization sequence binding	Molecular Function	0.151467	0.475658	IMG5_149910	IMG5_149910	0.382334	-1.38709	0.0452019	0.368094	down	yes	12.1968	4.15068	55.616	98.1346	61.2909	28.796
GO:0061608	nuclear import signal receptor activity	Molecular Function	0.151467	0.475658	IMG5_116170	IMG5_116170	0.395266	-1.3391	0.040053	0.350464	down	yes	16.5493	8.25453	67.9104	131.195	69.3957	33.9712
GO:0061608	nuclear import signal receptor activity	Molecular Function	0.151467	0.475658	IMG5_149910	IMG5_149910	0.382334	-1.38709	0.0452019	0.368094	down	yes	12.1968	4.15068	55.616	98.1346	61.2909	28.796
GO:0000226	microtubule cytoskeleton organization	Biological Process	0.154315	0.481785	IMG5_182110	IMG5_182110	0.358757	-1.47892	0.00143074	0.0833353	down	yes	546.899	654.47	1605.59	2341.03	3505.63	1977.45
GO:0000226	microtubule cytoskeleton organization	Biological Process	0.154315	0.481785	IMG5_047220	IMG5_047220	0.354616	-1.49567	0.00175293	0.0883635	down	yes	591.155	717.578	1872.21	2769.58	4009.8	2190.73
GO:0000226	microtubule cytoskeleton organization	Biological Process	0.154315	0.481785	IMG5_103270	IMG5_103270	0.187146	-2.41777	0.00269814	0.107995	down	yes	0.150379	0.348582	0.36229	1.68737	1.4408	1.47386
GO:0000226	microtubule cytoskeleton organization	Biological Process	0.154315	0.481785	IMG5_110300	IMG5_110300	0.420794	-1.24881	0.0164068	0.242528	down	yes	10357.9	7914.78	34694.1	48051.8	50136	27685.5
GO:0031514	motile cilium	Cellular Component	0.160548	0.498349	IMG5_061790	IMG5_061790	0.463924	-1.10804	0.00388645	0.125922	down	yes	12.749	14.8964	13.6661	22.5235	40.765	25.7594
GO:0031514	motile cilium	Cellular Component	0.160548	0.498349	IMG5_107230	IMG5_107230	0.482963	-1.05002	0.0114448	0.213699	down	yes	7.03578	6.61956	10.2163	12.4712	19.8707	17.0857
GO:0031514	motile cilium	Cellular Component	0.160548	0.498349	IMG5_196260	IMG5_196260	0.474195	-1.07645	0.0279522	0.310291	down	yes	7.10921	7.31753	5.73488	7.62196	21.7964	13.0991
GO:0003676	nucleic acid binding	Molecular Function	0.162146	0.500416	IMG5_064470	IMG5_064470	2.2612	1.17709	0.00228393	0.10221	up	yes	279.966	328.365	143.941	96.9189	102.023	133.746
GO:0003676	nucleic acid binding	Molecular Function	0.162146	0.500416	IMG5_164930	IMG5_164930	0.325832	-1.6178	0.0142236	0.232941	down	yes	1.65762	0.916132	2.8912	9.64381	5.59101	1.53749
GO:0003676	nucleic acid binding	Molecular Function	0.162146	0.500416	IMG5_066580	IMG5_066580	0.362287	-1.4648	0.0144091	0.234141	down	yes	5.12253	2.68938	15.0931	34.2551	19.6156	9.35279
GO:0003676	nucleic acid binding	Molecular Function	0.162146	0.500416	IMG5_104100	IMG5_104100	2.38004	1.25099	0.0163155	0.241637	up	yes	3.48988	1.82783	5.44245	1.23429	1.46675	1.81995
GO:0003676	nucleic acid binding	Molecular Function	0.162146	0.500416	IMG5_206857	IMG5_206857	0.400629	-1.31966	0.0239579	0.28991	down	yes	2.32096	1.75826	6.63904	13.2572	7.43484	6.0615
GO:0003676	nucleic acid binding	Molecular Function	0.162146	0.500416	IMG5_085560	IMG5_085560	1478.1	10.5295	0.0415732	0.355493	up	yes	0.095743	0.046032	0.301654	0	0	0
GO:0003676	nucleic acid binding	Molecular Function	0.162146	0.500416	IMG5_105700	IMG5_105700	0.392609	-1.34883	0.0487962	0.380095	down	yes	6.79501	2.62874	17.4118	43.6214	19.45	5.28041
GO:0140662	ATP-dependent protein folding chaperone	Molecular Function	0.169696	0.513204	IMG5_117560	IMG5_117560	0.44447	-1.16984	0.00607189	0.160105	down	yes	1.75882	1.26522	2.56642	4.1184	4.08319	4.37624
GO:0140662	ATP-dependent protein folding chaperone	Molecular Function	0.169696	0.513204	IMG5_112800	IMG5_112800	0.423686	-1.23893	0.0365521	0.338412	down	yes	184.842	115.861	651.437	1131.88	780.467	334.926
GO:0140662	ATP-dependent protein folding chaperone	Molecular Function	0.169696	0.513204	IMG5_080790	IMG5_080790	0.387164	-1.36898	0.0447598	0.366579	down	yes	0.993186	0.93392	4.50644	7.79399	6.65709	2.16604
GO:0140662	ATP-dependent protein folding chaperone	Molecular Function	0.169696	0.513204	IMG5_107510	IMG5_107510	0.368263	-1.44119	0.0482943	0.377692	down	yes	267.802	74.8261	1349.6	2368.21	1600.12	626.834
GO:0006511	ubiquitin-dependent protein catabolic process	Biological Process	0.170131	0.513204	IMG5_125070	IMG5_125070	0.282286	-1.82477	0.00196239	0.0939661	down	yes	0.730091	0.49452	0.331717	1.76042	1.3592	2.39369
GO:0006511	ubiquitin-dependent protein catabolic process	Biological Process	0.170131	0.513204	IMG5_171590	IMG5_171590	0.402751	-1.31204	0.00336014	0.120253	down	yes	1.56985	0.91364	1.86793	3.81396	4.18877	2.80152
GO:0006511	ubiquitin-dependent protein catabolic process	Biological Process	0.170131	0.513204	IMG5_055980	IMG5_055980	2.51818	1.33238	0.00792867	0.18256	up	yes	17.3294	16.4047	6.06555	4.00982	5.19394	6.60113
GO:0006511	ubiquitin-dependent protein catabolic process	Biological Process	0.170131	0.513204	IMG5_060860	IMG5_060860	0.447467	-1.16015	0.0117098	0.21513	down	yes	2.43525	2.06142	4.30096	7.41156	8.65022	3.59919
GO:0006511	ubiquitin-dependent protein catabolic process	Biological Process	0.170131	0.513204	IMG5_076630	IMG5_076630	2.04265	1.03044	0.0152091	0.237946	up	yes	77.7921	84.1599	28.8811	27.3226	30.438	35.6639
GO:0006974	DNA damage response	Biological Process	0.180018	0.513204	IMG5_009540	IMG5_009540	0.000142016	-12.7817	0.00573693	0.155475	down	yes	0	0	0	0.774184	1.33825	0
GO:0006974	DNA damage response	Biological Process	0.180018	0.513204	IMG5_060860	IMG5_060860	0.447467	-1.16015	0.0117098	0.21513	down	yes	2.43525	2.06142	4.30096	7.41156	8.65022	3.59919
GO:0016310	phosphorylation	Biological Process	0.180018	0.513204	IMG5_138970	IMG5_138970	2118.73	11.049	0.0204992	0.274672	up	yes	0.048072	0.156811	0.430736	0	0	0
GO:0016310	phosphorylation	Biological Process	0.180018	0.513204	IMG5_089000	IMG5_089000	9.66996	3.27351	0.0498292	0.384305	up	yes	0.985378	0.797448	0.814118	0	0	0.268558
GO:0006891	intra-Golgi vesicle-mediated transport	Biological Process	0.180018	0.513204	IMG5_135610	IMG5_135610	4.03617	2.01299	0.036327	0.337975	up	yes	2.31468	3.009	0.843295	0	0.807556	0.720373
GO:0006891	intra-Golgi vesicle-mediated transport	Biological Process	0.180018	0.513204	IMG5_169140	IMG5_169140	2.17497	1.12099	0.0363483	0.337975	up	yes	7.63229	5.1463	8.46994	3.09234	3.47344	3.2038
GO:0031072	heat shock protein binding	Molecular Function	0.180018	0.513204	IMG5_112800	IMG5_112800	0.423686	-1.23893	0.0365521	0.338412	down	yes	184.842	115.861	651.437	1131.88	780.467	334.926
GO:0031072	heat shock protein binding	Molecular Function	0.180018	0.513204	IMG5_080790	IMG5_080790	0.387164	-1.36898	0.0447598	0.366579	down	yes	0.993186	0.93392	4.50644	7.79399	6.65709	2.16604
GO:0003697	single-stranded DNA binding	Molecular Function	0.180312	0.513204	IMG5_155160	IMG5_155160	0.399994	-1.32195	0.00370756	0.123313	down	yes	2.51762	3.14778	2.66608	8.93685	6.84425	5.0479
GO:0003697	single-stranded DNA binding	Molecular Function	0.180312	0.513204	IMG5_099680	IMG5_099680	9.25287e-06	-16.7217	0.00871344	0.189264	down	yes	0	0	0	15.7655	0	16.6569
GO:0003697	single-stranded DNA binding	Molecular Function	0.180312	0.513204	IMG5_063030	IMG5_063030	0.0939599	-3.41181	0.0291233	0.313467	down	yes	0.03916	0	0.101446	0.885885	0.559959	0.050603
GO:0071805	potassium ion transmembrane transport	Biological Process	0.180312	0.513204	IMG5_179470	IMG5_179470	0.000357491	-11.4498	0.0164985	0.243424	down	yes	0	0	0	0.46001	0	0.379172
GO:0071805	potassium ion transmembrane transport	Biological Process	0.180312	0.513204	IMG5_203830	IMG5_203830	0.475715	-1.07183	0.0226082	0.282331	down	yes	1.00903	0.817395	0.903203	2.50328	1.56255	1.67211
GO:0071805	potassium ion transmembrane transport	Biological Process	0.180312	0.513204	IMG5_058280	IMG5_058280	0.335576	-1.57529	0.0244526	0.29227	down	yes	0.436992	0.149328	0.197825	0.798168	0.9629	0.575645
GO:0042026	protein refolding	Biological Process	0.180312	0.513204	IMG5_112800	IMG5_112800	0.423686	-1.23893	0.0365521	0.338412	down	yes	184.842	115.861	651.437	1131.88	780.467	334.926
GO:0042026	protein refolding	Biological Process	0.180312	0.513204	IMG5_080790	IMG5_080790	0.387164	-1.36898	0.0447598	0.366579	down	yes	0.993186	0.93392	4.50644	7.79399	6.65709	2.16604
GO:0042026	protein refolding	Biological Process	0.180312	0.513204	IMG5_107510	IMG5_107510	0.368263	-1.44119	0.0482943	0.377692	down	yes	267.802	74.8261	1349.6	2368.21	1600.12	626.834
GO:0005876	spindle microtubule	Cellular Component	0.197395	0.513204	IMG5_117150	IMG5_117150	0.232908	-2.10217	0.0137265	0.229328	down	yes	0.156785	0.489773	0.145019	1.26376	1.23174	0.903171
GO:0005876	spindle microtubule	Cellular Component	0.197395	0.513204	IMG5_021860	IMG5_021860	8.80836	3.13887	0.020728	0.274672	up	yes	2.45554	1.55355	0.721391	0	0	0.537044
GO:0005876	spindle microtubule	Cellular Component	0.197395	0.513204	IMG5_143370	IMG5_143370	0.301884	-1.72794	0.0238702	0.289747	down	yes	0.592925	0.397907	0.181786	1.41926	1.12714	1.33793
GO:0005876	spindle microtubule	Cellular Component	0.197395	0.513204	IMG5_116760	IMG5_116760	10.7737	3.42944	0.0268127	0.303114	up	yes	2.46264	0.841887	2.77495	0	0	0.564289
GO:0005876	spindle microtubule	Cellular Component	0.197395	0.513204	IMG5_165410	IMG5_165410	2.16405	1.11373	0.0369543	0.338436	up	yes	3.22016	2.02626	3.14601	1.23307	0.54318	2.10188
GO:0031616	spindle pole centrosome	Cellular Component	0.197395	0.513204	IMG5_117150	IMG5_117150	0.232908	-2.10217	0.0137265	0.229328	down	yes	0.156785	0.489773	0.145019	1.26376	1.23174	0.903171
GO:0031616	spindle pole centrosome	Cellular Component	0.197395	0.513204	IMG5_021860	IMG5_021860	8.80836	3.13887	0.020728	0.274672	up	yes	2.45554	1.55355	0.721391	0	0	0.537044
GO:0031616	spindle pole centrosome	Cellular Component	0.197395	0.513204	IMG5_143370	IMG5_143370	0.301884	-1.72794	0.0238702	0.289747	down	yes	0.592925	0.397907	0.181786	1.41926	1.12714	1.33793
GO:0031616	spindle pole centrosome	Cellular Component	0.197395	0.513204	IMG5_116760	IMG5_116760	10.7737	3.42944	0.0268127	0.303114	up	yes	2.46264	0.841887	2.77495	0	0	0.564289
GO:0031616	spindle pole centrosome	Cellular Component	0.197395	0.513204	IMG5_165410	IMG5_165410	2.16405	1.11373	0.0369543	0.338436	up	yes	3.22016	2.02626	3.14601	1.23307	0.54318	2.10188
GO:0032133	chromosome passenger complex	Cellular Component	0.197395	0.513204	IMG5_117150	IMG5_117150	0.232908	-2.10217	0.0137265	0.229328	down	yes	0.156785	0.489773	0.145019	1.26376	1.23174	0.903171
GO:0032133	chromosome passenger complex	Cellular Component	0.197395	0.513204	IMG5_021860	IMG5_021860	8.80836	3.13887	0.020728	0.274672	up	yes	2.45554	1.55355	0.721391	0	0	0.537044
GO:0032133	chromosome passenger complex	Cellular Component	0.197395	0.513204	IMG5_143370	IMG5_143370	0.301884	-1.72794	0.0238702	0.289747	down	yes	0.592925	0.397907	0.181786	1.41926	1.12714	1.33793
GO:0032133	chromosome passenger complex	Cellular Component	0.197395	0.513204	IMG5_116760	IMG5_116760	10.7737	3.42944	0.0268127	0.303114	up	yes	2.46264	0.841887	2.77495	0	0	0.564289
GO:0032133	chromosome passenger complex	Cellular Component	0.197395	0.513204	IMG5_165410	IMG5_165410	2.16405	1.11373	0.0369543	0.338436	up	yes	3.22016	2.02626	3.14601	1.23307	0.54318	2.10188
GO:0005615	extracellular space	Cellular Component	0.200687	0.513204	IMG5_171940	IMG5_171940	0.374555	-1.41675	0.011649	0.214942	down	yes	4.5708	2.72948	14.5041	27.2473	17.5608	13.4061
GO:0005615	extracellular space	Cellular Component	0.200687	0.513204	IMG5_177790	IMG5_177790	0.401028	-1.31823	0.016036	0.240232	down	yes	228.608	228.594	855.148	1473.7	1223.88	574.89
GO:0005615	extracellular space	Cellular Component	0.200687	0.513204	IMG5_064650	IMG5_064650	0.261845	-1.93322	0.0466804	0.372159	down	yes	0.250696	0.394508	1.7859	5.26778	3.54469	0.472032
GO:0042391	regulation of membrane potential	Biological Process	0.200687	0.513204	IMG5_179470	IMG5_179470	0.000357491	-11.4498	0.0164985	0.243424	down	yes	0	0	0	0.46001	0	0.379172
GO:0042391	regulation of membrane potential	Biological Process	0.200687	0.513204	IMG5_203830	IMG5_203830	0.475715	-1.07183	0.0226082	0.282331	down	yes	1.00903	0.817395	0.903203	2.50328	1.56255	1.67211
GO:0042391	regulation of membrane potential	Biological Process	0.200687	0.513204	IMG5_058280	IMG5_058280	0.335576	-1.57529	0.0244526	0.29227	down	yes	0.436992	0.149328	0.197825	0.798168	0.9629	0.575645
GO:0005385	zinc ion transmembrane transporter activity	Molecular Function	0.209279	0.513204	IMG5_204030	IMG5_204030	2.51571	1.33097	3.04168e-06	0.00169574	up	yes	85.9912	64.4915	82.1524	32.3389	24.4057	35.7284
GO:0005385	zinc ion transmembrane transporter activity	Molecular Function	0.209279	0.513204	IMG5_197830	IMG5_197830	2.34419	1.22909	0.0179402	0.254126	up	yes	7.4917	9.17691	3.87405	2.56158	1.88587	4.31576
GO:0043171	peptide catabolic process	Biological Process	0.209279	0.513204	IMG5_086810	IMG5_086810	0.000175885	-12.4731	0.0102542	0.20309	down	yes	0	0	0	1.70566	0	0
GO:0043171	peptide catabolic process	Biological Process	0.209279	0.513204	IMG5_171940	IMG5_171940	0.374555	-1.41675	0.011649	0.214942	down	yes	4.5708	2.72948	14.5041	27.2473	17.5608	13.4061
GO:0000155	phosphorelay sensor kinase activity	Molecular Function	0.209279	0.513204	IMG5_138970	IMG5_138970	2118.73	11.049	0.0204992	0.274672	up	yes	0.048072	0.156811	0.430736	0	0	0
GO:0000155	phosphorelay sensor kinase activity	Molecular Function	0.209279	0.513204	IMG5_089000	IMG5_089000	9.66996	3.27351	0.0498292	0.384305	up	yes	0.985378	0.797448	0.814118	0	0	0.268558
GO:0006415	translational termination	Biological Process	0.215985	0.513204	IMG5_120390	IMG5_120390	2.49179	1.31718	1.64277e-05	0.00512873	up	yes	57.0182	55.2791	40.0487	21.4274	19.3303	20.3816
GO:0018444	translation release factor complex	Cellular Component	0.215985	0.513204	IMG5_120390	IMG5_120390	2.49179	1.31718	1.64277e-05	0.00512873	up	yes	57.0182	55.2791	40.0487	21.4274	19.3303	20.3816
GO:0004450	isocitrate dehydrogenase (NADP+) activity	Molecular Function	0.215985	0.513204	IMG5_197870	IMG5_197870	2.18165	1.12542	0.00015612	0.0243704	up	yes	51.2172	31.88	39.9939	16.0653	18.6962	21.6595
GO:0004826	phenylalanine-tRNA ligase activity	Molecular Function	0.215985	0.513204	IMG5_189190	IMG5_189190	2.17602	1.12169	0.000248093	0.0312317	up	yes	50.8773	37.2122	34.3286	19.5986	14.6896	21.9696
GO:0006432	phenylalanyl-tRNA aminoacylation	Biological Process	0.215985	0.513204	IMG5_189190	IMG5_189190	2.17602	1.12169	0.000248093	0.0312317	up	yes	50.8773	37.2122	34.3286	19.5986	14.6896	21.9696
GO:0005788	endoplasmic reticulum lumen	Cellular Component	0.215985	0.513204	IMG5_051470	IMG5_051470	2.01449	1.01042	0.000278062	0.0319158	up	yes	322.938	305.689	384.257	189.445	137.407	175.946
GO:0015671	oxygen transport	Biological Process	0.215985	0.513204	IMG5_011220	IMG5_011220	0.31867	-1.64987	0.000375616	0.0379023	down	yes	2.17759	1.06331	1.87698	3.25952	7.70189	5.09872
GO:0038203	TORC2 signaling	Biological Process	0.215985	0.513204	IMG5_021000	IMG5_021000	0.369298	-1.43714	0.000944249	0.0646479	down	yes	17.9893	10.6337	31.2923	74.5781	49.157	38.5059
GO:0001405	PAM complex, Tim23 associated import motor	Cellular Component	0.215985	0.513204	IMG5_124820	IMG5_124820	3.03116	1.59987	0.00136615	0.0807791	up	yes	5.37664	5.54053	5.13113	0.856909	2.39109	2.04644
GO:1990716	axonemal central apparatus	Cellular Component	0.215985	0.513204	IMG5_126590	IMG5_126590	0.350048	-1.51437	0.00153644	0.0849984	down	yes	0.514007	0.692306	0.455586	1.72504	1.81271	1.20989
GO:0036158	outer dynein arm assembly	Biological Process	0.215985	0.513204	IMG5_199770	IMG5_199770	0.461214	-1.11649	0.0024347	0.104653	down	yes	56.1385	47.3147	55.6652	68.3979	136.449	140.152
GO:0046907	intracellular transport	Biological Process	0.215985	0.513204	IMG5_103510	IMG5_103510	24504.4	14.5808	0.00251752	0.105378	up	yes	2.92237	1.12338	3.30557	0	0	0
GO:0001934	positive regulation of protein phosphorylation	Biological Process	0.215985	0.513204	IMG5_130370	IMG5_130370	2.00267	1.00193	0.00305801	0.113656	up	yes	55.2171	39.1418	54.0286	19.7435	20.7878	33.5634
GO:0071586	CAAX-box protein processing	Biological Process	0.215985	0.513204	IMG5_197320	IMG5_197320	0.000199083	-12.2943	0.00474943	0.141436	down	yes	0	0	0	0	0.771623	0.735285
GO:0000776	kinetochore	Cellular Component	0.215985	0.513204	IMG5_062950	IMG5_062950	0.357592	-1.48361	0.00614547	0.160788	down	yes	1.99331	1.06815	2.32858	8.22499	4.09786	2.75032
GO:0030951	establishment or maintenance of microtubule cytoskeleton polarity	Biological Process	0.215985	0.513204	IMG5_062950	IMG5_062950	0.357592	-1.48361	0.00614547	0.160788	down	yes	1.99331	1.06815	2.32858	8.22499	4.09786	2.75032
GO:0051298	centrosome duplication	Biological Process	0.215985	0.513204	IMG5_062950	IMG5_062950	0.357592	-1.48361	0.00614547	0.160788	down	yes	1.99331	1.06815	2.32858	8.22499	4.09786	2.75032
GO:0061863	microtubule plus end polymerase	Molecular Function	0.215985	0.513204	IMG5_062950	IMG5_062950	0.357592	-1.48361	0.00614547	0.160788	down	yes	1.99331	1.06815	2.32858	8.22499	4.09786	2.75032
GO:0032456	endocytic recycling	Biological Process	0.215985	0.513204	IMG5_007800	IMG5_007800	2.50248	1.32336	0.00876872	0.189264	up	yes	2.62879	2.0515	3.23408	0.607596	1.09159	1.46343
GO:0007186	G protein-coupled receptor signaling pathway	Biological Process	0.215985	0.513204	IMG5_147090	IMG5_147090	0.463367	-1.10977	0.00942944	0.196783	down	yes	2.33794	1.83172	2.30255	5.87428	3.7343	4.35919
GO:0016435	rRNA (guanine) methyltransferase activity	Molecular Function	0.215985	0.513204	IMG5_019900	IMG5_019900	2.14489	1.1009	0.0102086	0.202844	up	yes	15.6948	8.95632	18.1493	4.58914	6.16684	9.19866
GO:0004648	O-phospho-L-serine:2-oxoglutarate aminotransferase activity	Molecular Function	0.215985	0.513204	IMG5_113150	IMG5_113150	2.11029	1.07744	0.0110273	0.210268	up	yes	95.5192	95.4216	38.1853	25.8575	33.2415	49.4769
GO:0006564	L-serine biosynthetic process	Biological Process	0.215985	0.513204	IMG5_113150	IMG5_113150	2.11029	1.07744	0.0110273	0.210268	up	yes	95.5192	95.4216	38.1853	25.8575	33.2415	49.4769
GO:0050313	sulfur dioxygenase activity	Molecular Function	0.215985	0.513204	IMG5_048580	IMG5_048580	2.07387	1.05233	0.011364	0.21367	up	yes	24.7155	33.5001	13.4204	9.50454	14.069	10.9686
GO:0070813	hydrogen sulfide metabolic process	Biological Process	0.215985	0.513204	IMG5_048580	IMG5_048580	2.07387	1.05233	0.011364	0.21367	up	yes	24.7155	33.5001	13.4204	9.50454	14.069	10.9686
GO:0005815	microtubule organizing center	Cellular Component	0.215985	0.513204	IMG5_062100	IMG5_062100	0.488844	-1.03256	0.0124278	0.219454	down	yes	10.3572	9.54205	9.87399	14.8323	27.3336	18.7394
GO:0016811	hydrolase activity, acting on carbon-nitrogen (but not peptide) bonds, in linear amides	Molecular Function	0.215985	0.513204	IMG5_091040	IMG5_091040	0.345162	-1.53465	0.0145886	0.235536	down	yes	1.49685	0.644978	4.01776	10.2211	4.50192	3.12248
GO:0000288	nuclear-transcribed mRNA catabolic process, deadenylation-dependent decay	Biological Process	0.215985	0.513204	IMG5_154300	IMG5_154300	0.488297	-1.03417	0.0158054	0.238909	down	yes	1.32083	0.736423	1.19579	3.11455	1.70722	1.84026
GO:0004822	isoleucine-tRNA ligase activity	Molecular Function	0.215985	0.513204	IMG5_126260	IMG5_126260	0.352508	-1.50427	0.0186359	0.258436	down	yes	0.298382	0.38162	0.3746	1.59167	0.718067	0.681971
GO:0006428	isoleucyl-tRNA aminoacylation	Biological Process	0.215985	0.513204	IMG5_126260	IMG5_126260	0.352508	-1.50427	0.0186359	0.258436	down	yes	0.298382	0.38162	0.3746	1.59167	0.718067	0.681971
GO:0000340	RNA 7-methylguanosine cap binding	Molecular Function	0.215985	0.513204	IMG5_070310	IMG5_070310	4.79988	2.263	0.0217391	0.278153	up	yes	5.21599	4.88196	1.93769	0	0.412589	2.0949
GO:0016477	cell migration	Biological Process	0.215985	0.513204	IMG5_185360	IMG5_185360	0.387896	-1.36626	0.0231363	0.284376	down	yes	18.8753	10.7309	68.2998	132.196	77.674	42.5324
GO:0001228	DNA-binding transcription activator activity, RNA polymerase II-specific	Molecular Function	0.215985	0.513204	IMG5_012220	IMG5_012220	3.30936	1.72655	0.0327453	0.326825	up	yes	4.84856	3.23332	1.89208	0	1.58037	1.43349
GO:0004791	thioredoxin-disulfide reductase (NADP) activity	Molecular Function	0.215985	0.513204	IMG5_159150	IMG5_159150	0.446403	-1.16358	0.0335693	0.329418	down	yes	186.776	154.177	588.152	936.303	830.279	314.735
GO:0005366	myo-inositol:proton symporter activity	Molecular Function	0.215985	0.513204	IMG5_155300	IMG5_155300	0.441756	-1.17868	0.0452277	0.368094	down	yes	3.63036	2.39865	9.5693	13.9507	15.1436	6.21546
GO:0006606	protein import into nucleus	Biological Process	0.221569	0.518456	IMG5_061660	IMG5_061660	0.446544	-1.16313	0.0380019	0.341711	down	yes	16.6438	9.01777	43.0298	80.7581	50.013	23.0579
GO:0006606	protein import into nucleus	Biological Process	0.221569	0.518456	IMG5_116170	IMG5_116170	0.395266	-1.3391	0.040053	0.350464	down	yes	16.5493	8.25453	67.9104	131.195	69.3957	33.9712
GO:0006606	protein import into nucleus	Biological Process	0.221569	0.518456	IMG5_149910	IMG5_149910	0.382334	-1.38709	0.0452019	0.368094	down	yes	12.1968	4.15068	55.616	98.1346	61.2909	28.796
GO:0051233	spindle midzone	Cellular Component	0.226038	0.518456	IMG5_117150	IMG5_117150	0.232908	-2.10217	0.0137265	0.229328	down	yes	0.156785	0.489773	0.145019	1.26376	1.23174	0.903171
GO:0051233	spindle midzone	Cellular Component	0.226038	0.518456	IMG5_021860	IMG5_021860	8.80836	3.13887	0.020728	0.274672	up	yes	2.45554	1.55355	0.721391	0	0	0.537044
GO:0051233	spindle midzone	Cellular Component	0.226038	0.518456	IMG5_143370	IMG5_143370	0.301884	-1.72794	0.0238702	0.289747	down	yes	0.592925	0.397907	0.181786	1.41926	1.12714	1.33793
GO:0051233	spindle midzone	Cellular Component	0.226038	0.518456	IMG5_116760	IMG5_116760	10.7737	3.42944	0.0268127	0.303114	up	yes	2.46264	0.841887	2.77495	0	0	0.564289
GO:0051233	spindle midzone	Cellular Component	0.226038	0.518456	IMG5_165410	IMG5_165410	2.16405	1.11373	0.0369543	0.338436	up	yes	3.22016	2.02626	3.14601	1.23307	0.54318	2.10188
GO:0030127	COPII vesicle coat	Cellular Component	0.238966	0.518456	IMG5_197360	IMG5_197360	2.2536	1.17223	0.000503263	0.0456741	up	yes	186.876	173.683	107.977	72.5018	56.1025	79.3014
GO:0030127	COPII vesicle coat	Cellular Component	0.238966	0.518456	IMG5_151710	IMG5_151710	2.00285	1.00205	0.00230442	0.10221	up	yes	46.6247	60.5959	38.1657	26.195	20.064	26.3306
GO:0008643	carbohydrate transport	Biological Process	0.238966	0.518456	IMG5_184670	IMG5_184670	2.11133	1.07815	0.00305287	0.113656	up	yes	13.5584	13.0976	8.49573	5.14022	5.14756	6.3613
GO:0008643	carbohydrate transport	Biological Process	0.238966	0.518456	IMG5_080770	IMG5_080770	0.463376	-1.10975	0.0396	0.348325	down	yes	14.888	11.9951	42.1087	72.6896	52.787	23.413
GO:0016491	oxidoreductase activity	Molecular Function	0.240801	0.518456	IMG5_157280	IMG5_157280	2.24516	1.16682	4.44071e-05	0.0105918	up	yes	100.598	82.1445	73.4358	39.6548	33.4	41.0479
GO:0016491	oxidoreductase activity	Molecular Function	0.240801	0.518456	IMG5_023400	IMG5_023400	2.14933	1.10389	0.00309097	0.11394	up	yes	116.33	157.134	84.2897	64.7503	36.7247	64.974
GO:0016491	oxidoreductase activity	Molecular Function	0.240801	0.518456	IMG5_187370	IMG5_187370	2.4287	1.28018	0.00354146	0.121577	up	yes	146.455	170.193	53.4025	39.0069	55.4287	57.9303
GO:0016491	oxidoreductase activity	Molecular Function	0.240801	0.518456	IMG5_061460	IMG5_061460	2.20009	1.13756	0.00504628	0.146964	up	yes	6.41454	5.16906	5.1859	2.75846	1.89905	2.96467
GO:0016491	oxidoreductase activity	Molecular Function	0.240801	0.518456	IMG5_118220	IMG5_118220	0.332832	-1.58713	0.0123549	0.219159	down	yes	47.7999	26.8899	204.134	425.941	284.003	127.789
GO:0004114	3',5'-cyclic-nucleotide phosphodiesterase activity	Molecular Function	0.242858	0.518456	IMG5_110740	IMG5_110740	0.393602	-1.34519	0.00555249	0.153135	down	yes	3.65535	4.098	8.8809	10.3738	16.8528	15.035
GO:0004114	3',5'-cyclic-nucleotide phosphodiesterase activity	Molecular Function	0.242858	0.518456	IMG5_045930	IMG5_045930	0.421442	-1.24659	0.0146663	0.235536	down	yes	1.45201	0.399708	1.14217	1.90781	2.74897	2.44711
GO:0004114	3',5'-cyclic-nucleotide phosphodiesterase activity	Molecular Function	0.242858	0.518456	IMG5_163420	IMG5_163420	8.49199	3.0861	0.0399281	0.349763	up	yes	0.599338	0.246029	1.40481	0	0	0.264977
GO:0009190	cyclic nucleotide biosynthetic process	Biological Process	0.253229	0.518456	IMG5_199980	IMG5_199980	0.386549	-1.37128	0.0010805	0.0724118	down	yes	11.1638	6.5636	15.3453	16.0131	35.6183	33.9275
GO:0009190	cyclic nucleotide biosynthetic process	Biological Process	0.253229	0.518456	IMG5_134360	IMG5_134360	0.484701	-1.04483	0.00297337	0.113205	down	yes	2.53621	1.65289	3.04971	4.27071	4.58042	6.08345
GO:0009190	cyclic nucleotide biosynthetic process	Biological Process	0.253229	0.518456	IMG5_172520	IMG5_172520	0.468331	-1.0944	0.0296188	0.313467	down	yes	0.73853	0.58226	1.02327	2.25697	1.22515	1.52301
GO:0009190	cyclic nucleotide biosynthetic process	Biological Process	0.253229	0.518456	IMG5_105680	IMG5_105680	3.39184	1.76207	0.0497379	0.383981	up	yes	6.52407	2.38152	10.2952	0	1.94352	3.71738
GO:0036064	ciliary basal body	Cellular Component	0.264457	0.518456	IMG5_148350	IMG5_148350	0.444364	-1.17019	0.00178115	0.0891147	down	yes	64.8664	45.3464	98.6996	173.228	186.997	109.913
GO:0036064	ciliary basal body	Cellular Component	0.264457	0.518456	IMG5_107230	IMG5_107230	0.482963	-1.05002	0.0114448	0.213699	down	yes	7.03578	6.61956	10.2163	12.4712	19.8707	17.0857
GO:0036064	ciliary basal body	Cellular Component	0.264457	0.518456	IMG5_196260	IMG5_196260	0.474195	-1.07645	0.0279522	0.310291	down	yes	7.10921	7.31753	5.73488	7.62196	21.7964	13.0991
GO:0005813	centrosome	Cellular Component	0.264569	0.518456	IMG5_107290	IMG5_107290	0.368363	-1.4408	7.39413e-05	0.0149613	down	yes	37.5779	33.6404	43.6316	66.0324	130.8	114.951
GO:0005813	centrosome	Cellular Component	0.264569	0.518456	IMG5_055850	IMG5_055850	0.286681	-1.80248	0.00300203	0.113656	down	yes	0.321927	0.530895	0.82701	1.91455	1.7632	2.18184
GO:0005813	centrosome	Cellular Component	0.264569	0.518456	IMG5_062950	IMG5_062950	0.357592	-1.48361	0.00614547	0.160788	down	yes	1.99331	1.06815	2.32858	8.22499	4.09786	2.75032
GO:0005813	centrosome	Cellular Component	0.264569	0.518456	IMG5_172550	IMG5_172550	0.386023	-1.37324	0.0066451	0.164731	down	yes	2.3821	1.52281	2.30974	3.04992	8.63714	4.41206
GO:0005813	centrosome	Cellular Component	0.264569	0.518456	IMG5_188700	IMG5_188700	0.45941	-1.12215	0.00726657	0.173065	down	yes	2.95606	2.49406	4.06905	5.08215	7.59149	8.04679
GO:0005813	centrosome	Cellular Component	0.264569	0.518456	IMG5_181990	IMG5_181990	11.1292	3.47627	0.00924572	0.195035	up	yes	0.785516	0.683433	0.502104	0	0	0.177107
GO:0005813	centrosome	Cellular Component	0.264569	0.518456	IMG5_177560	IMG5_177560	0.349946	-1.5148	0.0404735	0.352281	down	yes	1.83745	0.400977	2.94817	7.00388	4.95417	2.86309
GO:0009058	biosynthetic process	Biological Process	0.268835	0.518456	IMG5_069750	IMG5_069750	2.19783	1.13608	0.000636832	0.0526936	up	yes	608.586	628.067	364.902	255.681	200.474	272.544
GO:0009058	biosynthetic process	Biological Process	0.268835	0.518456	IMG5_158620	IMG5_158620	2.42088	1.27553	0.0018635	0.0909577	up	yes	9.22595	10.2801	7.91576	4.10022	2.79092	4.43607
GO:0045504	dynein heavy chain binding	Molecular Function	0.268835	0.518456	IMG5_199770	IMG5_199770	0.461214	-1.11649	0.0024347	0.104653	down	yes	56.1385	47.3147	55.6652	68.3979	136.449	140.152
GO:0045504	dynein heavy chain binding	Molecular Function	0.268835	0.518456	IMG5_174370	IMG5_174370	0.445284	-1.1672	0.0233736	0.28599	down	yes	6.37804	7.30417	4.78867	6.48283	18.4544	16.5439
GO:0007017	microtubule-based process	Biological Process	0.268835	0.518456	IMG5_195050	IMG5_195050	2.44023	1.28702	0.00261709	0.107735	up	yes	18.7125	13.9858	27.2552	7.53282	5.94582	11.0901
GO:0007017	microtubule-based process	Biological Process	0.268835	0.518456	IMG5_016220	IMG5_016220	0.391145	-1.35422	0.00568771	0.154678	down	yes	57.8392	60.3955	35.6719	60.0889	194.628	138.761
GO:0006749	glutathione metabolic process	Biological Process	0.268835	0.518456	IMG5_048580	IMG5_048580	2.07387	1.05233	0.011364	0.21367	up	yes	24.7155	33.5001	13.4204	9.50454	14.069	10.9686
GO:0006749	glutathione metabolic process	Biological Process	0.268835	0.518456	IMG5_159150	IMG5_159150	0.446403	-1.16358	0.0335693	0.329418	down	yes	186.776	154.177	588.152	936.303	830.279	314.735
GO:0005874	microtubule	Cellular Component	0.270902	0.518456	IMG5_182110	IMG5_182110	0.358757	-1.47892	0.00143074	0.0833353	down	yes	546.899	654.47	1605.59	2341.03	3505.63	1977.45
GO:0005874	microtubule	Cellular Component	0.270902	0.518456	IMG5_047220	IMG5_047220	0.354616	-1.49567	0.00175293	0.0883635	down	yes	591.155	717.578	1872.21	2769.58	4009.8	2190.73
GO:0005874	microtubule	Cellular Component	0.270902	0.518456	IMG5_145450	IMG5_145450	0.454284	-1.13834	0.00587978	0.157163	down	yes	1.91183	1.37579	2.6793	4.19544	4.76526	4.17409
GO:0005874	microtubule	Cellular Component	0.270902	0.518456	IMG5_110300	IMG5_110300	0.420794	-1.24881	0.0164068	0.242528	down	yes	10357.9	7914.78	34694.1	48051.8	50136	27685.5
GO:0006882	intracellular zinc ion homeostasis	Biological Process	0.277089	0.518456	IMG5_204030	IMG5_204030	2.51571	1.33097	3.04168e-06	0.00169574	up	yes	85.9912	64.4915	82.1524	32.3389	24.4057	35.7284
GO:0004352	glutamate dehydrogenase (NAD+) activity	Molecular Function	0.277089	0.518456	IMG5_097260	IMG5_097260	0.257219	-1.95893	4.47828e-05	0.0105918	down	yes	19.8669	13.5625	19.0735	24.0965	102.119	77.9021
GO:0006538	glutamate catabolic process	Biological Process	0.277089	0.518456	IMG5_097260	IMG5_097260	0.257219	-1.95893	4.47828e-05	0.0105918	down	yes	19.8669	13.5625	19.0735	24.0965	102.119	77.9021
GO:0019941	modification-dependent protein catabolic process	Biological Process	0.277089	0.518456	IMG5_120960	IMG5_120960	2.49684	1.3201	0.000195449	0.0263013	up	yes	12098.4	12406.6	6537.96	3605.54	3774.6	5052.77
GO:0000956	nuclear-transcribed mRNA catabolic process	Biological Process	0.277089	0.518456	IMG5_127430	IMG5_127430	10.5668	3.40146	0.000254882	0.0314144	up	yes	3.12123	2.06284	2.38041	0	0.601202	0.114672
GO:0015035	protein-disulfide reductase activity	Molecular Function	0.277089	0.518456	IMG5_051470	IMG5_051470	2.01449	1.01042	0.000278062	0.0319158	up	yes	322.938	305.689	384.257	189.445	137.407	175.946
GO:0016747	acyltransferase activity, transferring groups other than amino-acyl groups	Molecular Function	0.277089	0.518456	IMG5_165790	IMG5_165790	2.52318	1.33524	0.000366878	0.0379023	up	yes	8.23445	5.90158	8.35842	2.60349	2.68326	3.62836
GO:0033588	elongator holoenzyme complex	Cellular Component	0.277089	0.518456	IMG5_165790	IMG5_165790	2.52318	1.33524	0.000366878	0.0379023	up	yes	8.23445	5.90158	8.35842	2.60349	2.68326	3.62836
GO:0019825	oxygen binding	Molecular Function	0.277089	0.518456	IMG5_011220	IMG5_011220	0.31867	-1.64987	0.000375616	0.0379023	down	yes	2.17759	1.06331	1.87698	3.25952	7.70189	5.09872
GO:0016627	oxidoreductase activity, acting on the CH-CH group of donors	Molecular Function	0.277089	0.518456	IMG5_172250	IMG5_172250	3.12234	1.64263	0.000529599	0.0471972	up	yes	19.3528	23.6696	14.6303	2.72586	6.9487	8.79002
GO:2001070	starch binding	Molecular Function	0.277089	0.518456	IMG5_098770	IMG5_098770	3.23337	1.69304	0.000578215	0.049054	up	yes	25.2241	37.5509	11.2	4.61484	9.05675	9.20704
GO:0016616	oxidoreductase activity, acting on the CH-OH group of donors, NAD or NADP as acceptor	Molecular Function	0.277089	0.518456	IMG5_061190	IMG5_061190	2.19141	1.13186	0.00115852	0.0742027	up	yes	20.2199	20.1122	14.044	7.26786	8.91792	8.62744
GO:0001671	ATPase activator activity	Molecular Function	0.277089	0.518456	IMG5_124820	IMG5_124820	3.03116	1.59987	0.00136615	0.0807791	up	yes	5.37664	5.54053	5.13113	0.856909	2.39109	2.04644
GO:0016671	oxidoreductase activity, acting on a sulfur group of donors, disulfide as acceptor	Molecular Function	0.277089	0.518456	IMG5_051520	IMG5_051520	2.45022	1.29291	0.00148795	0.0849507	up	yes	191.726	238.009	102.556	84.0725	45.8535	87.316
GO:0016514	SWI/SNF complex	Cellular Component	0.277089	0.518456	IMG5_121850	IMG5_121850	2.17635	1.12191	0.00173188	0.0883635	up	yes	16.2769	13.5907	10.2333	5.39306	5.86081	7.1719
GO:0048870	cell motility	Biological Process	0.277089	0.518456	IMG5_061790	IMG5_061790	0.463924	-1.10804	0.00388645	0.125922	down	yes	12.749	14.8964	13.6661	22.5235	40.765	25.7594
GO:0005986	sucrose biosynthetic process	Biological Process	0.277089	0.518456	IMG5_030200	IMG5_030200	0.466901	-1.09881	0.00388817	0.125922	down	yes	42.574	52.0694	44.3387	74.4323	131.24	91.9976
GO:0006000	fructose metabolic process	Biological Process	0.277089	0.518456	IMG5_030200	IMG5_030200	0.466901	-1.09881	0.00388817	0.125922	down	yes	42.574	52.0694	44.3387	74.4323	131.24	91.9976
GO:0042132	fructose 1,6-bisphosphate 1-phosphatase activity	Molecular Function	0.277089	0.518456	IMG5_030200	IMG5_030200	0.466901	-1.09881	0.00388817	0.125922	down	yes	42.574	52.0694	44.3387	74.4323	131.24	91.9976
GO:0006325	chromatin organization	Biological Process	0.277089	0.518456	IMG5_193570	IMG5_193570	0.0984102	-3.34505	0.00473091	0.141436	down	yes	0.075666	0.239033	0.169725	2.84524	1.92591	0.151352
GO:0033178	proton-transporting two-sector ATPase complex, catalytic domain	Cellular Component	0.277089	0.518456	IMG5_167080	IMG5_167080	2.43812	1.28577	0.00562851	0.154142	up	yes	30.8526	47.4338	13.5022	11.4433	12.0261	14.178
GO:0000938	GARP complex	Cellular Component	0.277089	0.518456	IMG5_007800	IMG5_007800	2.50248	1.32336	0.00876872	0.189264	up	yes	2.62879	2.0515	3.23408	0.607596	1.09159	1.46343
GO:0006310	DNA recombination	Biological Process	0.277089	0.518456	IMG5_002770	IMG5_002770	2.64485	1.40318	0.0103817	0.203714	up	yes	18.2679	22.9807	7.10497	6.27991	4.24941	7.75288
GO:0005471	ATP:ADP antiporter activity	Molecular Function	0.277089	0.518456	IMG5_118060	IMG5_118060	0.282564	-1.82335	0.0117694	0.21513	down	yes	4.07948	2.30125	16.9118	48.3052	27.3212	6.80632
GO:0140021	mitochondrial ADP transmembrane transport	Biological Process	0.277089	0.518456	IMG5_118060	IMG5_118060	0.282564	-1.82335	0.0117694	0.21513	down	yes	4.07948	2.30125	16.9118	48.3052	27.3212	6.80632
GO:1990544	mitochondrial ATP transmembrane transport	Biological Process	0.277089	0.518456	IMG5_118060	IMG5_118060	0.282564	-1.82335	0.0117694	0.21513	down	yes	4.07948	2.30125	16.9118	48.3052	27.3212	6.80632
GO:0017000	antibiotic biosynthetic process	Biological Process	0.277089	0.518456	IMG5_091040	IMG5_091040	0.345162	-1.53465	0.0145886	0.235536	down	yes	1.49685	0.644978	4.01776	10.2211	4.50192	3.12248
GO:0070125	mitochondrial translational elongation	Biological Process	0.277089	0.518456	IMG5_203030	IMG5_203030	0.309937	-1.68995	0.0206048	0.274672	down	yes	7.69376	2.89481	35.9138	81.4892	47.96	20.5889
GO:0016126	sterol biosynthetic process	Biological Process	0.277089	0.518456	IMG5_084930	IMG5_084930	10.5266	3.39596	0.021049	0.276185	up	yes	1.31703	0.813224	0.854943	0	0	0.283587
GO:0006574	valine catabolic process	Biological Process	0.277089	0.518456	IMG5_162090	IMG5_162090	0.330638	-1.59667	0.021678	0.278153	down	yes	1.35052	0.478334	5.07402	11.6098	6.49876	2.76887
GO:0016281	eukaryotic translation initiation factor 4F complex	Cellular Component	0.277089	0.518456	IMG5_070310	IMG5_070310	4.79988	2.263	0.0217391	0.278153	up	yes	5.21599	4.88196	1.93769	0	0.412589	2.0949
GO:0016593	Cdc73/Paf1 complex	Cellular Component	0.277089	0.518456	IMG5_050450	IMG5_050450	7.64278	2.9341	0.0228798	0.284208	up	yes	1.42851	2.73467	1.32518	0	0	0.718111
GO:0006400	tRNA modification	Biological Process	0.277089	0.518456	IMG5_206857	IMG5_206857	0.400629	-1.31966	0.0239579	0.28991	down	yes	2.32096	1.75826	6.63904	13.2572	7.43484	6.0615
GO:0003333	amino acid transmembrane transport	Biological Process	0.277089	0.518456	IMG5_182220	IMG5_182220	0.00054174	-10.8501	0.0270461	0.303114	down	yes	0	0	0	0.324571	0.2292	0
GO:0015171	amino acid transmembrane transporter activity	Molecular Function	0.277089	0.518456	IMG5_182220	IMG5_182220	0.00054174	-10.8501	0.0270461	0.303114	down	yes	0	0	0	0.324571	0.2292	0
GO:0005793	endoplasmic reticulum-Golgi intermediate compartment	Cellular Component	0.277089	0.518456	IMG5_024300	IMG5_024300	2.00796	1.00573	0.0289484	0.313467	up	yes	18.7233	27.6892	12.871	6.37303	11.687	11.4641
GO:0009134	nucleoside diphosphate catabolic process	Biological Process	0.277089	0.518456	IMG5_120890	IMG5_120890	0.433683	-1.20529	0.0294019	0.313467	down	yes	7.42602	7.18172	21.8015	43.0201	28.096	12.8375
GO:0017110	nucleoside diphosphate phosphatase activity	Molecular Function	0.277089	0.518456	IMG5_120890	IMG5_120890	0.433683	-1.20529	0.0294019	0.313467	down	yes	7.42602	7.18172	21.8015	43.0201	28.096	12.8375
GO:0008374	O-acyltransferase activity	Molecular Function	0.277089	0.518456	IMG5_152480	IMG5_152480	0.364607	-1.45558	0.0326233	0.326825	down	yes	49.1615	16.2197	221.188	374.757	282.948	128.26
GO:0032266	phosphatidylinositol-3-phosphate binding	Molecular Function	0.277089	0.518456	IMG5_064500	IMG5_064500	0.00103368	-9.918	0.0332431	0.328018	down	yes	0	0	0	0	0.290226	0
GO:0004362	glutathione-disulfide reductase (NADP) activity	Molecular Function	0.277089	0.518456	IMG5_159150	IMG5_159150	0.446403	-1.16358	0.0335693	0.329418	down	yes	186.776	154.177	588.152	936.303	830.279	314.735
GO:0006646	phosphatidylethanolamine biosynthetic process	Biological Process	0.277089	0.518456	IMG5_126990	IMG5_126990	0.479022	-1.06183	0.0340135	0.331395	down	yes	20.5396	22.6595	51.637	96.4317	66.9419	34.6048
GO:0004818	glutamate-tRNA ligase activity	Molecular Function	0.277089	0.518456	IMG5_200010	IMG5_200010	0.000436525	-11.1616	0.0361847	0.337858	down	yes	0	0	0	0	0.595496	0.09175
GO:0006424	glutamyl-tRNA aminoacylation	Biological Process	0.277089	0.518456	IMG5_200010	IMG5_200010	0.000436525	-11.1616	0.0361847	0.337858	down	yes	0	0	0	0	0.595496	0.09175
GO:0004359	glutaminase activity	Molecular Function	0.277089	0.518456	IMG5_075380	IMG5_075380	0.393666	-1.34495	0.0364672	0.338036	down	yes	445.233	200.18	1916.56	3016.94	2433.12	1057.91
GO:0015293	symporter activity	Molecular Function	0.277089	0.518456	IMG5_080770	IMG5_080770	0.463376	-1.10975	0.0396	0.348325	down	yes	14.888	11.9951	42.1087	72.6896	52.787	23.413
GO:0015367	oxoglutarate:malate antiporter activity	Molecular Function	0.277089	0.518456	IMG5_181060	IMG5_181060	0.488614	-1.03323	0.0445974	0.365633	down	yes	16.2386	11.1009	33.3708	66.4584	37.1588	20.6327
GO:0043231	intracellular membrane-bounded organelle	Cellular Component	0.296019	0.551172	IMG5_028960	IMG5_028960	0.0576175	-4.11735	2.0773e-06	0.00131086	down	yes	0.021933	0.059143	0.041954	1.01588	0.801268	0.318138
GO:0043231	intracellular membrane-bounded organelle	Cellular Component	0.296019	0.551172	IMG5_152530	IMG5_152530	0.354144	-1.49759	0.000174112	0.0247968	down	yes	3.33704	3.43227	6.87619	13.4046	14.2683	10.858
GO:0043231	intracellular membrane-bounded organelle	Cellular Component	0.296019	0.551172	IMG5_055150	IMG5_055150	0.446881	-1.16204	0.00113428	0.0742027	down	yes	24.4704	21.4512	21.003	32.1059	56.5825	61.071
GO:0043231	intracellular membrane-bounded organelle	Cellular Component	0.296019	0.551172	IMG5_070450	IMG5_070450	0.43978	-1.18515	0.00165201	0.0879666	down	yes	15.2824	11.033	27.631	39.8009	44.0458	38.8204
GO:0043231	intracellular membrane-bounded organelle	Cellular Component	0.296019	0.551172	IMG5_098730	IMG5_098730	0.456803	-1.13036	0.00377931	0.124989	down	yes	27.7515	34.929	46.5012	76.8269	104.159	58.0272
GO:0043231	intracellular membrane-bounded organelle	Cellular Component	0.296019	0.551172	IMG5_185070	IMG5_185070	0.386876	-1.37006	0.00536197	0.151307	down	yes	7.1205	5.25559	8.77795	7.42917	15.8494	31.4006
GO:0000027	ribosomal large subunit assembly	Biological Process	0.29868	0.551172	IMG5_127430	IMG5_127430	10.5668	3.40146	0.000254882	0.0314144	up	yes	3.12123	2.06284	2.38041	0	0.601202	0.114672
GO:0000027	ribosomal large subunit assembly	Biological Process	0.29868	0.551172	IMG5_115540	IMG5_115540	2.82178	1.4966	0.00496123	0.145028	up	yes	18.0883	23.3769	7.10426	7.46326	3.54229	6.20682
GO:0042273	ribosomal large subunit biogenesis	Biological Process	0.29868	0.551172	IMG5_127430	IMG5_127430	10.5668	3.40146	0.000254882	0.0314144	up	yes	3.12123	2.06284	2.38041	0	0.601202	0.114672
GO:0042273	ribosomal large subunit biogenesis	Biological Process	0.29868	0.551172	IMG5_164930	IMG5_164930	0.325832	-1.6178	0.0142236	0.232941	down	yes	1.65762	0.916132	2.8912	9.64381	5.59101	1.53749
GO:0000166	nucleotide binding	Molecular Function	0.29868	0.551172	IMG5_078180	IMG5_078180	0.319127	-1.6478	0.00274409	0.108719	down	yes	3.11321	1.72431	7.01591	17.7519	11.5133	7.87802
GO:0000166	nucleotide binding	Molecular Function	0.29868	0.551172	IMG5_065350	IMG5_065350	0.358868	-1.47847	0.0176601	0.252683	down	yes	0.483072	0.161361	0.765728	1.76007	1.45209	0.717314
GO:0004691	cAMP-dependent protein kinase activity	Molecular Function	0.30823	0.56664	IMG5_183100	IMG5_183100	0.23056	-2.11679	1.02378e-06	0.000998829	down	yes	102.396	63.5062	180.341	312.033	677.859	511.857
GO:0004691	cAMP-dependent protein kinase activity	Molecular Function	0.30823	0.56664	IMG5_189210	IMG5_189210	3.1427	1.652	0.00855932	0.188974	up	yes	4.357	2.20825	5.7598	1.92594	0.546723	1.44914
GO:0004691	cAMP-dependent protein kinase activity	Molecular Function	0.30823	0.56664	IMG5_089020	IMG5_089020	0.448144	-1.15796	0.0129973	0.223937	down	yes	16.8105	5.46109	17.3726	20.2401	41.86	26.3627
GO:0004707	MAP kinase activity	Molecular Function	0.328322	0.56664	IMG5_062990	IMG5_062990	2.8031	1.48703	0.000414209	0.0394256	up	yes	16.1191	10.123	11.2397	6.02907	2.58325	4.75919
GO:0004707	MAP kinase activity	Molecular Function	0.328322	0.56664	IMG5_182010	IMG5_182010	2.32944	1.21998	0.00173245	0.0883635	up	yes	49.3795	52.5828	30.345	12.316	18.9135	25.5683
GO:0008331	high voltage-gated calcium channel activity	Molecular Function	0.328322	0.56664	IMG5_106200	IMG5_106200	0.392342	-1.34982	0.0220786	0.280245	down	yes	0.296626	0.237919	0.129779	0.693472	0.628717	0.371039
GO:0008331	high voltage-gated calcium channel activity	Molecular Function	0.328322	0.56664	IMG5_072530	IMG5_072530	0.490095	-1.02887	0.0423206	0.357095	down	yes	0.873362	0.598675	0.635591	1.16099	2.12806	1.01139
GO:0098703	calcium ion import across plasma membrane	Biological Process	0.328322	0.56664	IMG5_106200	IMG5_106200	0.392342	-1.34982	0.0220786	0.280245	down	yes	0.296626	0.237919	0.129779	0.693472	0.628717	0.371039
GO:0098703	calcium ion import across plasma membrane	Biological Process	0.328322	0.56664	IMG5_072530	IMG5_072530	0.490095	-1.02887	0.0423206	0.357095	down	yes	0.873362	0.598675	0.635591	1.16099	2.12806	1.01139
GO:0015631	tubulin binding	Molecular Function	0.330239	0.56664	IMG5_195050	IMG5_195050	2.44023	1.28702	0.00261709	0.107735	up	yes	18.7125	13.9858	27.2552	7.53282	5.94582	11.0901
GO:0015631	tubulin binding	Molecular Function	0.330239	0.56664	IMG5_103270	IMG5_103270	0.187146	-2.41777	0.00269814	0.107995	down	yes	0.150379	0.348582	0.36229	1.68737	1.4408	1.47386
GO:0015631	tubulin binding	Molecular Function	0.330239	0.56664	IMG5_195010	IMG5_195010	4223.21	12.0441	0.0173714	0.250617	up	yes	0.252741	0.3184	0.695821	0	0	0
GO:0005955	calcineurin complex	Cellular Component	0.333442	0.56664	IMG5_197880	IMG5_197880	0.330801	-1.59597	7.66757e-05	0.0149613	down	yes	4.5427	2.42879	2.21233	8.60709	7.60262	11.5527
GO:0033192	calmodulin-dependent protein phosphatase activity	Molecular Function	0.333442	0.56664	IMG5_197880	IMG5_197880	0.330801	-1.59597	7.66757e-05	0.0149613	down	yes	4.5427	2.42879	2.21233	8.60709	7.60262	11.5527
GO:0097720	calcineurin-mediated signaling	Biological Process	0.333442	0.56664	IMG5_197880	IMG5_197880	0.330801	-1.59597	7.66757e-05	0.0149613	down	yes	4.5427	2.42879	2.21233	8.60709	7.60262	11.5527
GO:0006102	isocitrate metabolic process	Biological Process	0.333442	0.56664	IMG5_197870	IMG5_197870	2.18165	1.12542	0.00015612	0.0243704	up	yes	51.2172	31.88	39.9939	16.0653	18.6962	21.6595
GO:0031932	TORC2 complex	Cellular Component	0.333442	0.56664	IMG5_021000	IMG5_021000	0.369298	-1.43714	0.000944249	0.0646479	down	yes	17.9893	10.6337	31.2923	74.5781	49.157	38.5059
GO:0007021	tubulin complex assembly	Biological Process	0.333442	0.56664	IMG5_195050	IMG5_195050	2.44023	1.28702	0.00261709	0.107735	up	yes	18.7125	13.9858	27.2552	7.53282	5.94582	11.0901
GO:0030295	protein kinase activator activity	Molecular Function	0.333442	0.56664	IMG5_130370	IMG5_130370	2.00267	1.00193	0.00305801	0.113656	up	yes	55.2171	39.1418	54.0286	19.7435	20.7878	33.5634
GO:0000122	negative regulation of transcription by RNA polymerase II	Biological Process	0.333442	0.56664	IMG5_193570	IMG5_193570	0.0984102	-3.34505	0.00473091	0.141436	down	yes	0.075666	0.239033	0.169725	2.84524	1.92591	0.151352
GO:0000460	maturation of 5.8S rRNA	Biological Process	0.333442	0.56664	IMG5_203410	IMG5_203410	5.56789	2.47713	0.00474446	0.141436	up	yes	1.77312	1.94138	1.3368	0.53555	0	0.371669
GO:0005391	P-type sodium:potassium-exchanging transporter activity	Molecular Function	0.333442	0.56664	IMG5_122720	IMG5_122720	0.476967	-1.06804	0.00906805	0.193377	down	yes	50.4186	79.3219	84.1187	124.329	198.737	125.307
GO:0006883	intracellular sodium ion homeostasis	Biological Process	0.333442	0.56664	IMG5_122720	IMG5_122720	0.476967	-1.06804	0.00906805	0.193377	down	yes	50.4186	79.3219	84.1187	124.329	198.737	125.307
GO:0030007	intracellular potassium ion homeostasis	Biological Process	0.333442	0.56664	IMG5_122720	IMG5_122720	0.476967	-1.06804	0.00906805	0.193377	down	yes	50.4186	79.3219	84.1187	124.329	198.737	125.307
GO:0036376	sodium ion export across plasma membrane	Biological Process	0.333442	0.56664	IMG5_122720	IMG5_122720	0.476967	-1.06804	0.00906805	0.193377	down	yes	50.4186	79.3219	84.1187	124.329	198.737	125.307
GO:1990573	potassium ion import across plasma membrane	Biological Process	0.333442	0.56664	IMG5_122720	IMG5_122720	0.476967	-1.06804	0.00906805	0.193377	down	yes	50.4186	79.3219	84.1187	124.329	198.737	125.307
GO:0042910	xenobiotic transmembrane transporter activity	Molecular Function	0.333442	0.56664	IMG5_159060	IMG5_159060	0.336374	-1.57186	0.0192371	0.263877	down	yes	2.11873	1.59106	7.1281	17.9706	10.73	3.51917
GO:0005507	copper ion binding	Molecular Function	0.333442	0.56664	IMG5_116420	IMG5_116420	0.253702	-1.97879	0.0207174	0.274672	down	yes	0.832924	0.475103	1.65817	7.65271	3.10879	0.930157
GO:0034338	short-chain carboxylesterase activity	Molecular Function	0.333442	0.56664	IMG5_130510	IMG5_130510	0.39824	-1.32829	0.0231996	0.284706	down	yes	1.2889	0.440273	1.52826	2.43633	3.00053	2.74269
GO:0030130	clathrin coat of trans-Golgi network vesicle	Cellular Component	0.333442	0.56664	IMG5_142810	IMG5_142810	5.47199	2.45206	0.0312836	0.321321	up	yes	5.64187	2.39769	11.3199	0	1.80114	1.73678
GO:0030132	clathrin coat of coated pit	Cellular Component	0.333442	0.56664	IMG5_142810	IMG5_142810	5.47199	2.45206	0.0312836	0.321321	up	yes	5.64187	2.39769	11.3199	0	1.80114	1.73678
GO:0032549	ribonucleoside binding	Molecular Function	0.333442	0.56664	IMG5_122450	IMG5_122450	0.374752	-1.41599	0.0341349	0.331395	down	yes	3.07413	1.80612	14.0688	28.3727	14.6169	7.57475
GO:0016887	ATP hydrolysis activity	Molecular Function	0.344623	0.583794	IMG5_028960	IMG5_028960	0.0576175	-4.11735	2.0773e-06	0.00131086	down	yes	0.021933	0.059143	0.041954	1.01588	0.801268	0.318138
GO:0016887	ATP hydrolysis activity	Molecular Function	0.344623	0.583794	IMG5_022490	IMG5_022490	0.299698	-1.73842	3.81731e-06	0.00177407	down	yes	1.81879	0.77775	1.57912	4.25062	5.8983	3.78396
GO:0016887	ATP hydrolysis activity	Molecular Function	0.344623	0.583794	IMG5_006680	IMG5_006680	0.270823	-1.88458	9.66239e-06	0.00327891	down	yes	1.08308	0.73304	0.817839	4.09319	3.94139	1.6912
GO:0016887	ATP hydrolysis activity	Molecular Function	0.344623	0.583794	IMG5_159700	IMG5_159700	0.374937	-1.41528	0.000115006	0.0195136	down	yes	4.97962	4.89427	3.51201	8.67813	14.8548	12.1688
GO:0016887	ATP hydrolysis activity	Molecular Function	0.344623	0.583794	IMG5_152530	IMG5_152530	0.354144	-1.49759	0.000174112	0.0247968	down	yes	3.33704	3.43227	6.87619	13.4046	14.2683	10.858
GO:0016887	ATP hydrolysis activity	Molecular Function	0.344623	0.583794	IMG5_146630	IMG5_146630	0.422826	-1.24187	0.000288811	0.0322025	down	yes	7.46786	6.16085	10.1562	13.9663	19.1766	23.1093
GO:0016887	ATP hydrolysis activity	Molecular Function	0.344623	0.583794	IMG5_055150	IMG5_055150	0.446881	-1.16204	0.00113428	0.0742027	down	yes	24.4704	21.4512	21.003	32.1059	56.5825	61.071
GO:0016887	ATP hydrolysis activity	Molecular Function	0.344623	0.583794	IMG5_070450	IMG5_070450	0.43978	-1.18515	0.00165201	0.0879666	down	yes	15.2824	11.033	27.631	39.8009	44.0458	38.8204
GO:0016887	ATP hydrolysis activity	Molecular Function	0.344623	0.583794	IMG5_098730	IMG5_098730	0.456803	-1.13036	0.00377931	0.124989	down	yes	27.7515	34.929	46.5012	76.8269	104.159	58.0272
GO:0016887	ATP hydrolysis activity	Molecular Function	0.344623	0.583794	IMG5_115030	IMG5_115030	0.483314	-1.04897	0.00381914	0.125579	down	yes	5.11821	3.11303	5.13393	5.90514	9.74564	12.0024
GO:0016887	ATP hydrolysis activity	Molecular Function	0.344623	0.583794	IMG5_149230	IMG5_149230	0.287038	-1.80069	0.00653353	0.164731	down	yes	0.2452	0.244787	0.342758	1.66494	0.769875	0.466346
GO:0016887	ATP hydrolysis activity	Molecular Function	0.344623	0.583794	IMG5_203000	IMG5_203000	2.19706	1.13558	0.00687029	0.165847	up	yes	46.3365	20.9658	62.8554	26.9622	13.6954	18.5841
GO:0016887	ATP hydrolysis activity	Molecular Function	0.344623	0.583794	IMG5_174080	IMG5_174080	0.348454	-1.52096	0.00877816	0.189264	down	yes	22.7638	12.0695	78.1457	146.038	119.94	58.2517
GO:0016887	ATP hydrolysis activity	Molecular Function	0.344623	0.583794	IMG5_122720	IMG5_122720	0.476967	-1.06804	0.00906805	0.193377	down	yes	50.4186	79.3219	84.1187	124.329	198.737	125.307
GO:0016887	ATP hydrolysis activity	Molecular Function	0.344623	0.583794	IMG5_160690	IMG5_160690	0.299904	-1.73743	0.0128737	0.223477	down	yes	0.872709	0.346881	3.41439	8.43214	4.72478	2.29465
GO:0016887	ATP hydrolysis activity	Molecular Function	0.344623	0.583794	IMG5_057770	IMG5_057770	0.365526	-1.45195	0.0297316	0.314013	down	yes	1.67113	0.645104	5.20301	11.8153	5.09174	3.664
GO:0016887	ATP hydrolysis activity	Molecular Function	0.344623	0.583794	IMG5_002750	IMG5_002750	0.445503	-1.16649	0.0324086	0.326656	down	yes	57.8623	40.2782	185.273	292.103	230.648	113.415
GO:0016887	ATP hydrolysis activity	Molecular Function	0.344623	0.583794	IMG5_112800	IMG5_112800	0.423686	-1.23893	0.0365521	0.338412	down	yes	184.842	115.861	651.437	1131.88	780.467	334.926
GO:0016887	ATP hydrolysis activity	Molecular Function	0.344623	0.583794	IMG5_080790	IMG5_080790	0.387164	-1.36898	0.0447598	0.366579	down	yes	0.993186	0.93392	4.50644	7.79399	6.65709	2.16604
GO:0004842	ubiquitin-protein transferase activity	Molecular Function	0.352229	0.591928	IMG5_177120	IMG5_177120	2.92366	1.54777	2.43172e-09	1.89796e-05	up	yes	487.711	326.832	450.603	140.044	140.714	151.97
GO:0004842	ubiquitin-protein transferase activity	Molecular Function	0.352229	0.591928	IMG5_112580	IMG5_112580	2.18223	1.1258	0.0341209	0.331395	up	yes	3.38018	2.77539	5.06041	1.14975	1.90783	2.0821
GO:0004842	ubiquitin-protein transferase activity	Molecular Function	0.352229	0.591928	IMG5_100280	IMG5_100280	0.133365	-2.90654	0.0374816	0.340564	down	yes	0.438671	0	0	1.28115	1.07637	0.931721
GO:0003682	chromatin binding	Molecular Function	0.352229	0.591928	IMG5_121850	IMG5_121850	2.17635	1.12191	0.00173188	0.0883635	up	yes	16.2769	13.5907	10.2333	5.39306	5.86081	7.1719
GO:0003682	chromatin binding	Molecular Function	0.352229	0.591928	IMG5_193570	IMG5_193570	0.0984102	-3.34505	0.00473091	0.141436	down	yes	0.075666	0.239033	0.169725	2.84524	1.92591	0.151352
GO:0003682	chromatin binding	Molecular Function	0.352229	0.591928	IMG5_076200	IMG5_076200	0.323682	-1.62735	0.0388009	0.344529	down	yes	0.123552	0.056307	0.071209	0.167545	0.216574	0.391543
GO:0008017	microtubule binding	Molecular Function	0.352732	0.591928	IMG5_011590	IMG5_011590	0.244738	-2.03069	0.00109351	0.0724118	down	yes	0.88392	0.700186	3.20391	11.3463	4.78062	3.43687
GO:0008017	microtubule binding	Molecular Function	0.352732	0.591928	IMG5_061910	IMG5_061910	0.3906	-1.35624	0.00128617	0.0788145	down	yes	2.11672	1.91722	2.43256	7.40516	5.91047	3.23968
GO:0008017	microtubule binding	Molecular Function	0.352732	0.591928	IMG5_175100	IMG5_175100	0.417151	-1.26136	0.00169969	0.0883635	down	yes	53.0501	68.8874	81.6735	119.566	230.828	137.705
GO:0008017	microtubule binding	Molecular Function	0.352732	0.591928	IMG5_010800	IMG5_010800	0.331225	-1.59412	0.00175482	0.0883635	down	yes	1.67244	0.57242	1.28494	1.9169	4.67248	4.06745
GO:0008017	microtubule binding	Molecular Function	0.352732	0.591928	IMG5_145450	IMG5_145450	0.454284	-1.13834	0.00587978	0.157163	down	yes	1.91183	1.37579	2.6793	4.19544	4.76526	4.17409
GO:0008017	microtubule binding	Molecular Function	0.352732	0.591928	IMG5_108850	IMG5_108850	0.25512	-1.97075	0.00701103	0.167856	down	yes	1.20499	0.798882	3.99642	13.287	8.00489	2.22763
GO:0008017	microtubule binding	Molecular Function	0.352732	0.591928	IMG5_103460	IMG5_103460	0.442997	-1.17463	0.00992263	0.20196	down	yes	1.20517	1.01803	0.738334	1.52026	2.25282	2.91215
GO:0008017	microtubule binding	Molecular Function	0.352732	0.591928	IMG5_004190	IMG5_004190	0.471504	-1.08466	0.0112088	0.212342	down	yes	4.83053	2.76875	7.87228	12.0995	10.6694	10.0443
GO:0008017	microtubule binding	Molecular Function	0.352732	0.591928	IMG5_062100	IMG5_062100	0.488844	-1.03256	0.0124278	0.219454	down	yes	10.3572	9.54205	9.87399	14.8323	27.3336	18.7394
GO:0008017	microtubule binding	Molecular Function	0.352732	0.591928	IMG5_150430	IMG5_150430	0.0288227	-5.11665	0.0187031	0.25876	down	yes	0.040766	0	0	1.34912	0	0.065246
GO:0005891	voltage-gated calcium channel complex	Cellular Component	0.357613	0.592891	IMG5_106200	IMG5_106200	0.392342	-1.34982	0.0220786	0.280245	down	yes	0.296626	0.237919	0.129779	0.693472	0.628717	0.371039
GO:0005891	voltage-gated calcium channel complex	Cellular Component	0.357613	0.592891	IMG5_072530	IMG5_072530	0.490095	-1.02887	0.0423206	0.357095	down	yes	0.873362	0.598675	0.635591	1.16099	2.12806	1.01139
GO:0005952	cAMP-dependent protein kinase complex	Cellular Component	0.374133	0.592891	IMG5_183100	IMG5_183100	0.23056	-2.11679	1.02378e-06	0.000998829	down	yes	102.396	63.5062	180.341	312.033	677.859	511.857
GO:0005952	cAMP-dependent protein kinase complex	Cellular Component	0.374133	0.592891	IMG5_189210	IMG5_189210	3.1427	1.652	0.00855932	0.188974	up	yes	4.357	2.20825	5.7598	1.92594	0.546723	1.44914
GO:0005952	cAMP-dependent protein kinase complex	Cellular Component	0.374133	0.592891	IMG5_089020	IMG5_089020	0.448144	-1.15796	0.0129973	0.223937	down	yes	16.8105	5.46109	17.3726	20.2401	41.86	26.3627
GO:0051536	iron-sulfur cluster binding	Molecular Function	0.385412	0.592891	IMG5_165790	IMG5_165790	2.52318	1.33524	0.000366878	0.0379023	up	yes	8.23445	5.90158	8.35842	2.60349	2.68326	3.62836
GO:0003684	damaged DNA binding	Molecular Function	0.385412	0.592891	IMG5_100310	IMG5_100310	2.2417	1.16459	0.00184182	0.0909577	up	yes	232.269	275.757	143.607	69.4268	98.8523	122.408
GO:0031593	polyubiquitin modification-dependent protein binding	Molecular Function	0.385412	0.592891	IMG5_100310	IMG5_100310	2.2417	1.16459	0.00184182	0.0909577	up	yes	232.269	275.757	143.607	69.4268	98.8523	122.408
GO:0045503	dynein light chain binding	Molecular Function	0.385412	0.592891	IMG5_199770	IMG5_199770	0.461214	-1.11649	0.0024347	0.104653	down	yes	56.1385	47.3147	55.6652	68.3979	136.449	140.152
GO:0016272	prefoldin complex	Cellular Component	0.385412	0.592891	IMG5_195050	IMG5_195050	2.44023	1.28702	0.00261709	0.107735	up	yes	18.7125	13.9858	27.2552	7.53282	5.94582	11.0901
GO:0005254	chloride channel activity	Molecular Function	0.385412	0.592891	IMG5_047010	IMG5_047010	0.397418	-1.33127	0.00262823	0.107735	down	yes	2.38358	1.92102	1.33527	2.97289	6.30809	4.91029
GO:1902476	chloride transmembrane transport	Biological Process	0.385412	0.592891	IMG5_047010	IMG5_047010	0.397418	-1.33127	0.00262823	0.107735	down	yes	2.38358	1.92102	1.33527	2.97289	6.30809	4.91029
GO:0017116	single-stranded DNA helicase activity	Molecular Function	0.385412	0.592891	IMG5_155160	IMG5_155160	0.399994	-1.32195	0.00370756	0.123313	down	yes	2.51762	3.14778	2.66608	8.93685	6.84425	5.0479
GO:0032508	DNA duplex unwinding	Biological Process	0.385412	0.592891	IMG5_155160	IMG5_155160	0.399994	-1.32195	0.00370756	0.123313	down	yes	2.51762	3.14778	2.66608	8.93685	6.84425	5.0479
GO:0000470	maturation of LSU-rRNA	Biological Process	0.385412	0.592891	IMG5_203410	IMG5_203410	5.56789	2.47713	0.00474446	0.141436	up	yes	1.77312	1.94138	1.3368	0.53555	0	0.371669
GO:0035371	microtubule plus-end	Cellular Component	0.385412	0.592891	IMG5_062950	IMG5_062950	0.357592	-1.48361	0.00614547	0.160788	down	yes	1.99331	1.06815	2.32858	8.22499	4.09786	2.75032
GO:0046785	microtubule polymerization	Biological Process	0.385412	0.592891	IMG5_062950	IMG5_062950	0.357592	-1.48361	0.00614547	0.160788	down	yes	1.99331	1.06815	2.32858	8.22499	4.09786	2.75032
GO:0051010	microtubule plus-end binding	Molecular Function	0.385412	0.592891	IMG5_062950	IMG5_062950	0.357592	-1.48361	0.00614547	0.160788	down	yes	1.99331	1.06815	2.32858	8.22499	4.09786	2.75032
GO:0001518	voltage-gated sodium channel complex	Cellular Component	0.385412	0.592891	IMG5_114650	IMG5_114650	0.0679355	-3.87969	0.00819596	0.184175	down	yes	0.087393	0	0	0.898507	0.315031	0.072874
GO:0005248	voltage-gated sodium channel activity	Molecular Function	0.385412	0.592891	IMG5_114650	IMG5_114650	0.0679355	-3.87969	0.00819596	0.184175	down	yes	0.087393	0	0	0.898507	0.315031	0.072874
GO:0006268	DNA unwinding involved in DNA replication	Biological Process	0.385412	0.592891	IMG5_099680	IMG5_099680	9.25287e-06	-16.7217	0.00871344	0.189264	down	yes	0	0	0	15.7655	0	16.6569
GO:0005773	vacuole	Cellular Component	0.385412	0.592891	IMG5_006480	IMG5_006480	2.06811	1.04831	0.00888354	0.190484	up	yes	161.262	221.641	87.7774	74.3647	56.8096	96.4152
GO:0009002	serine-type D-Ala-D-Ala carboxypeptidase activity	Molecular Function	0.385412	0.592891	IMG5_165400	IMG5_165400	0.260527	-1.9405	0.0150264	0.237102	down	yes	0.226008	0.747405	0.667616	2.48942	3.00273	0.806725
GO:0030015	CCR4-NOT core complex	Cellular Component	0.385412	0.592891	IMG5_154300	IMG5_154300	0.488297	-1.03417	0.0158054	0.238909	down	yes	1.32083	0.736423	1.19579	3.11455	1.70722	1.84026
GO:0060090	molecular adaptor activity	Molecular Function	0.385412	0.592891	IMG5_154300	IMG5_154300	0.488297	-1.03417	0.0158054	0.238909	down	yes	1.32083	0.736423	1.19579	3.11455	1.70722	1.84026
GO:0047372	acylglycerol lipase activity	Molecular Function	0.385412	0.592891	IMG5_130510	IMG5_130510	0.39824	-1.32829	0.0231996	0.284706	down	yes	1.2889	0.440273	1.52826	2.43633	3.00053	2.74269
GO:0000407	phagophore assembly site	Cellular Component	0.385412	0.592891	IMG5_064500	IMG5_064500	0.00103368	-9.918	0.0332431	0.328018	down	yes	0	0	0	0	0.290226	0
GO:0034599	cellular response to oxidative stress	Biological Process	0.385412	0.592891	IMG5_159150	IMG5_159150	0.446403	-1.16358	0.0335693	0.329418	down	yes	186.776	154.177	588.152	936.303	830.279	314.735
GO:0070221	sulfide oxidation, using sulfide:quinone oxidoreductase	Biological Process	0.385412	0.592891	IMG5_150610	IMG5_150610	0.369746	-1.43539	0.0356988	0.337858	down	yes	6.94289	3.20013	29.3177	58.7255	34.2323	13.7659
GO:0070224	sulfide:quinone oxidoreductase activity	Molecular Function	0.385412	0.592891	IMG5_150610	IMG5_150610	0.369746	-1.43539	0.0356988	0.337858	down	yes	6.94289	3.20013	29.3177	58.7255	34.2323	13.7659
GO:0005635	nuclear envelope	Cellular Component	0.385412	0.592891	IMG5_061660	IMG5_061660	0.446544	-1.16313	0.0380019	0.341711	down	yes	16.6438	9.01777	43.0298	80.7581	50.013	23.0579
GO:0004016	adenylate cyclase activity	Molecular Function	0.386428	0.592891	IMG5_134360	IMG5_134360	0.484701	-1.04483	0.00297337	0.113205	down	yes	2.53621	1.65289	3.04971	4.27071	4.58042	6.08345
GO:0004016	adenylate cyclase activity	Molecular Function	0.386428	0.592891	IMG5_105680	IMG5_105680	3.39184	1.76207	0.0497379	0.383981	up	yes	6.52407	2.38152	10.2952	0	1.94352	3.71738
GO:0007189	adenylate cyclase-activating G protein-coupled receptor signaling pathway	Biological Process	0.386428	0.592891	IMG5_134360	IMG5_134360	0.484701	-1.04483	0.00297337	0.113205	down	yes	2.53621	1.65289	3.04971	4.27071	4.58042	6.08345
GO:0007189	adenylate cyclase-activating G protein-coupled receptor signaling pathway	Biological Process	0.386428	0.592891	IMG5_105680	IMG5_105680	3.39184	1.76207	0.0497379	0.383981	up	yes	6.52407	2.38152	10.2952	0	1.94352	3.71738
GO:0006413	translational initiation	Biological Process	0.414663	0.619085	IMG5_081220	IMG5_081220	2.96923	1.57009	2.88108e-05	0.00803102	up	yes	80.0658	80.8891	51.3544	17.6203	21.7451	32.1379
GO:0006413	translational initiation	Biological Process	0.414663	0.619085	IMG5_070310	IMG5_070310	4.79988	2.263	0.0217391	0.278153	up	yes	5.21599	4.88196	1.93769	0	0.412589	2.0949
GO:0005096	GTPase activator activity	Molecular Function	0.414663	0.619085	IMG5_070040	IMG5_070040	0.285515	-1.80836	6.93892e-05	0.0149613	down	yes	0.63037	0.359359	0.565905	2.64438	1.52157	1.28258
GO:0005096	GTPase activator activity	Molecular Function	0.414663	0.619085	IMG5_047470	IMG5_047470	0.417693	-1.25949	0.00015235	0.0242673	down	yes	9.29737	7.99847	11.8349	23.222	25.132	21.3881
GO:0005085	guanyl-nucleotide exchange factor activity	Molecular Function	0.414663	0.619085	IMG5_173760	IMG5_173760	0.321695	-1.63624	0.000805803	0.0616597	down	yes	0.753292	0.704283	0.975979	3.38005	2.99881	1.18592
GO:0005085	guanyl-nucleotide exchange factor activity	Molecular Function	0.414663	0.619085	IMG5_173260	IMG5_173260	4457.95	12.1222	0.0205857	0.274672	up	yes	0.804051	0.533335	0	0	0	0
GO:0005198	structural molecule activity	Molecular Function	0.414663	0.619085	IMG5_142810	IMG5_142810	5.47199	2.45206	0.0312836	0.321321	up	yes	5.64187	2.39769	11.3199	0	1.80114	1.73678
GO:0005198	structural molecule activity	Molecular Function	0.414663	0.619085	IMG5_135610	IMG5_135610	4.03617	2.01299	0.036327	0.337975	up	yes	2.31468	3.009	0.843295	0	0.807556	0.720373
GO:0006355	regulation of DNA-templated transcription	Biological Process	0.415905	0.619085	IMG5_179410	IMG5_179410	0.424056	-1.23767	0.00561797	0.154142	down	yes	5.16086	5.70554	4.46785	6.9869	16.6646	12.5094
GO:0006355	regulation of DNA-templated transcription	Biological Process	0.415905	0.619085	IMG5_020530	IMG5_020530	0.49748	-1.00729	0.0092285	0.195035	down	yes	24.6165	20.6157	18.7352	30.4119	49.7141	48.4569
GO:0006355	regulation of DNA-templated transcription	Biological Process	0.415905	0.619085	IMG5_075660	IMG5_075660	0.282475	-1.82381	0.0100413	0.202328	down	yes	0.367475	0.263295	0.19035	1.83926	0.565542	0.502082
GO:0006355	regulation of DNA-templated transcription	Biological Process	0.415905	0.619085	IMG5_012220	IMG5_012220	3.30936	1.72655	0.0327453	0.326825	up	yes	4.84856	3.23332	1.89208	0	1.58037	1.43349
GO:0032465	regulation of cytokinesis	Biological Process	0.424019	0.619085	IMG5_181990	IMG5_181990	11.1292	3.47627	0.00924572	0.195035	up	yes	0.785516	0.683433	0.502104	0	0	0.177107
GO:0032465	regulation of cytokinesis	Biological Process	0.424019	0.619085	IMG5_117150	IMG5_117150	0.232908	-2.10217	0.0137265	0.229328	down	yes	0.156785	0.489773	0.145019	1.26376	1.23174	0.903171
GO:0032465	regulation of cytokinesis	Biological Process	0.424019	0.619085	IMG5_021860	IMG5_021860	8.80836	3.13887	0.020728	0.274672	up	yes	2.45554	1.55355	0.721391	0	0	0.537044
GO:0032465	regulation of cytokinesis	Biological Process	0.424019	0.619085	IMG5_143370	IMG5_143370	0.301884	-1.72794	0.0238702	0.289747	down	yes	0.592925	0.397907	0.181786	1.41926	1.12714	1.33793
GO:0032465	regulation of cytokinesis	Biological Process	0.424019	0.619085	IMG5_116760	IMG5_116760	10.7737	3.42944	0.0268127	0.303114	up	yes	2.46264	0.841887	2.77495	0	0	0.564289
GO:0032465	regulation of cytokinesis	Biological Process	0.424019	0.619085	IMG5_165410	IMG5_165410	2.16405	1.11373	0.0369543	0.338436	up	yes	3.22016	2.02626	3.14601	1.23307	0.54318	2.10188
GO:0031386	protein tag activity	Molecular Function	0.433339	0.619085	IMG5_120960	IMG5_120960	2.49684	1.3201	0.000195449	0.0263013	up	yes	12098.4	12406.6	6537.96	3605.54	3774.6	5052.77
GO:0032012	regulation of ARF protein signal transduction	Biological Process	0.433339	0.619085	IMG5_173760	IMG5_173760	0.321695	-1.63624	0.000805803	0.0616597	down	yes	0.753292	0.704283	0.975979	3.38005	2.99881	1.18592
GO:0030150	protein import into mitochondrial matrix	Biological Process	0.433339	0.619085	IMG5_124820	IMG5_124820	3.03116	1.59987	0.00136615	0.0807791	up	yes	5.37664	5.54053	5.13113	0.856909	2.39109	2.04644
GO:0005337	nucleoside transmembrane transporter activity	Molecular Function	0.433339	0.619085	IMG5_149070	IMG5_149070	0.205852	-2.28032	0.00140106	0.0822202	down	yes	0.563979	0.413144	0.79466	3.91511	3.84172	0.850223
GO:1901642	nucleoside transmembrane transport	Biological Process	0.433339	0.619085	IMG5_149070	IMG5_149070	0.205852	-2.28032	0.00140106	0.0822202	down	yes	0.563979	0.413144	0.79466	3.91511	3.84172	0.850223
GO:0070628	proteasome binding	Molecular Function	0.433339	0.619085	IMG5_100310	IMG5_100310	2.2417	1.16459	0.00184182	0.0909577	up	yes	232.269	275.757	143.607	69.4268	98.8523	122.408
GO:0019948	SUMO activating enzyme activity	Molecular Function	0.433339	0.619085	IMG5_094990	IMG5_094990	4584.18	12.1624	0.00364892	0.122758	up	yes	0.151608	0.223475	1.00017	0	0	0
GO:0031510	SUMO activating enzyme complex	Cellular Component	0.433339	0.619085	IMG5_094990	IMG5_094990	4584.18	12.1624	0.00364892	0.122758	up	yes	0.151608	0.223475	1.00017	0	0	0
GO:0030388	fructose 1,6-bisphosphate metabolic process	Biological Process	0.433339	0.619085	IMG5_030200	IMG5_030200	0.466901	-1.09881	0.00388817	0.125922	down	yes	42.574	52.0694	44.3387	74.4323	131.24	91.9976
GO:0006414	translational elongation	Biological Process	0.433339	0.619085	IMG5_137000	IMG5_137000	2.07738	1.05477	0.00818759	0.184175	up	yes	28.8002	26.9689	18.6723	11.0459	8.05764	16.7307
GO:0016301	kinase activity	Molecular Function	0.433339	0.619085	IMG5_172930	IMG5_172930	0.416115	-1.26494	0.00836144	0.186994	down	yes	3.21457	3.4513	7.29873	14.4851	12.016	7.05841
GO:0000727	double-strand break repair via break-induced replication	Biological Process	0.433339	0.619085	IMG5_099680	IMG5_099680	9.25287e-06	-16.7217	0.00871344	0.189264	down	yes	0	0	0	15.7655	0	16.6569
GO:0009982	pseudouridine synthase activity	Molecular Function	0.433339	0.619085	IMG5_035640	IMG5_035640	10607.3	13.3728	0.0118108	0.215382	up	yes	0.572739	1.1	1.50944	0	0	0
GO:0015297	antiporter activity	Molecular Function	0.433339	0.619085	IMG5_159060	IMG5_159060	0.336374	-1.57186	0.0192371	0.263877	down	yes	2.11873	1.59106	7.1281	17.9706	10.73	3.51917
GO:0030246	carbohydrate binding	Molecular Function	0.433339	0.619085	IMG5_102700	IMG5_102700	0.400839	-1.31891	0.0200215	0.27177	down	yes	5.88064	3.98371	17.2254	35.5503	21.0345	10.9977
GO:0030134	COPII-coated ER to Golgi transport vesicle	Cellular Component	0.433339	0.619085	IMG5_024300	IMG5_024300	2.00796	1.00573	0.0289484	0.313467	up	yes	18.7233	27.6892	12.871	6.37303	11.687	11.4641
GO:0000422	autophagy of mitochondrion	Biological Process	0.433339	0.619085	IMG5_064500	IMG5_064500	0.00103368	-9.918	0.0332431	0.328018	down	yes	0	0	0	0	0.290226	0
GO:0005736	RNA polymerase I complex	Cellular Component	0.433339	0.619085	IMG5_122450	IMG5_122450	0.374752	-1.41599	0.0341349	0.331395	down	yes	3.07413	1.80612	14.0688	28.3727	14.6169	7.57475
GO:0004029	aldehyde dehydrogenase (NAD+) activity	Molecular Function	0.433339	0.619085	IMG5_171470	IMG5_171470	0.472381	-1.08198	0.0413522	0.354736	down	yes	10.4488	11.7129	19.544	45.7351	30.5924	11.9607
GO:0007165	signal transduction	Biological Process	0.433475	0.619085	IMG5_183100	IMG5_183100	0.23056	-2.11679	1.02378e-06	0.000998829	down	yes	102.396	63.5062	180.341	312.033	677.859	511.857
GO:0007165	signal transduction	Biological Process	0.433475	0.619085	IMG5_130370	IMG5_130370	2.00267	1.00193	0.00305801	0.113656	up	yes	55.2171	39.1418	54.0286	19.7435	20.7878	33.5634
GO:0007165	signal transduction	Biological Process	0.433475	0.619085	IMG5_110740	IMG5_110740	0.393602	-1.34519	0.00555249	0.153135	down	yes	3.65535	4.098	8.8809	10.3738	16.8528	15.035
GO:0007165	signal transduction	Biological Process	0.433475	0.619085	IMG5_189210	IMG5_189210	3.1427	1.652	0.00855932	0.188974	up	yes	4.357	2.20825	5.7598	1.92594	0.546723	1.44914
GO:0007165	signal transduction	Biological Process	0.433475	0.619085	IMG5_089020	IMG5_089020	0.448144	-1.15796	0.0129973	0.223937	down	yes	16.8105	5.46109	17.3726	20.2401	41.86	26.3627
GO:0007165	signal transduction	Biological Process	0.433475	0.619085	IMG5_045930	IMG5_045930	0.421442	-1.24659	0.0146663	0.235536	down	yes	1.45201	0.399708	1.14217	1.90781	2.74897	2.44711
GO:0007165	signal transduction	Biological Process	0.433475	0.619085	IMG5_146270	IMG5_146270	0.479191	-1.06133	0.0163004	0.241637	down	yes	3.61042	2.05795	4.39146	6.52797	7.63592	6.82949
GO:0007165	signal transduction	Biological Process	0.433475	0.619085	IMG5_163420	IMG5_163420	8.49199	3.0861	0.0399281	0.349763	up	yes	0.599338	0.246029	1.40481	0	0	0.264977
GO:0007165	signal transduction	Biological Process	0.433475	0.619085	IMG5_089000	IMG5_089000	9.66996	3.27351	0.0498292	0.384305	up	yes	0.985378	0.797448	0.814118	0	0	0.268558
GO:0051087	protein-folding chaperone binding	Molecular Function	0.442234	0.628253	IMG5_106680	IMG5_106680	0.382863	-1.3851	0.00225061	0.102154	down	yes	9.73735	4.16959	13.9119	15.5312	27.6693	29.4594
GO:0051087	protein-folding chaperone binding	Molecular Function	0.442234	0.628253	IMG5_090470	IMG5_090470	0.461564	-1.1154	0.00994933	0.20196	down	yes	3.2211	2.2637	2.14356	4.75989	5.16317	6.60413
GO:0019888	protein phosphatase regulator activity	Molecular Function	0.442234	0.628253	IMG5_187680	IMG5_187680	0.153122	-2.70724	0.00293942	0.112787	down	yes	0.038216	0.026145	0.051303	0.455813	0.242338	0.057219
GO:0019888	protein phosphatase regulator activity	Molecular Function	0.442234	0.628253	IMG5_109760	IMG5_109760	0.000142226	-12.7795	0.00792924	0.18256	down	yes	0	0	0	2.10932	0	0
GO:0000278	mitotic cell cycle	Biological Process	0.444599	0.629947	IMG5_182110	IMG5_182110	0.358757	-1.47892	0.00143074	0.0833353	down	yes	546.899	654.47	1605.59	2341.03	3505.63	1977.45
GO:0000278	mitotic cell cycle	Biological Process	0.444599	0.629947	IMG5_047220	IMG5_047220	0.354616	-1.49567	0.00175293	0.0883635	down	yes	591.155	717.578	1872.21	2769.58	4009.8	2190.73
GO:0000278	mitotic cell cycle	Biological Process	0.444599	0.629947	IMG5_181990	IMG5_181990	11.1292	3.47627	0.00924572	0.195035	up	yes	0.785516	0.683433	0.502104	0	0	0.177107
GO:0000278	mitotic cell cycle	Biological Process	0.444599	0.629947	IMG5_110300	IMG5_110300	0.420794	-1.24881	0.0164068	0.242528	down	yes	10357.9	7914.78	34694.1	48051.8	50136	27685.5
GO:0000278	mitotic cell cycle	Biological Process	0.444599	0.629947	IMG5_177560	IMG5_177560	0.349946	-1.5148	0.0404735	0.352281	down	yes	1.83745	0.400977	2.94817	7.00388	4.95417	2.86309
GO:0030170	pyridoxal phosphate binding	Molecular Function	0.459724	0.649663	IMG5_069750	IMG5_069750	2.19783	1.13608	0.000636832	0.0526936	up	yes	608.586	628.067	364.902	255.681	200.474	272.544
GO:0030170	pyridoxal phosphate binding	Molecular Function	0.459724	0.649663	IMG5_158620	IMG5_158620	2.42088	1.27553	0.0018635	0.0909577	up	yes	9.22595	10.2801	7.91576	4.10022	2.79092	4.43607
GO:0030170	pyridoxal phosphate binding	Molecular Function	0.459724	0.649663	IMG5_113150	IMG5_113150	2.11029	1.07744	0.0110273	0.210268	up	yes	95.5192	95.4216	38.1853	25.8575	33.2415	49.4769
GO:0006886	intracellular protein transport	Biological Process	0.466501	0.657509	IMG5_197360	IMG5_197360	2.2536	1.17223	0.000503263	0.0456741	up	yes	186.876	173.683	107.977	72.5018	56.1025	79.3014
GO:0006886	intracellular protein transport	Biological Process	0.466501	0.657509	IMG5_151710	IMG5_151710	2.00285	1.00205	0.00230442	0.10221	up	yes	46.6247	60.5959	38.1657	26.195	20.064	26.3306
GO:0006886	intracellular protein transport	Biological Process	0.466501	0.657509	IMG5_161480	IMG5_161480	1736.75	10.7622	0.0278049	0.309142	up	yes	0.266728	0.192238	0.062059	0	0	0
GO:0006886	intracellular protein transport	Biological Process	0.466501	0.657509	IMG5_024300	IMG5_024300	2.00796	1.00573	0.0289484	0.313467	up	yes	18.7233	27.6892	12.871	6.37303	11.687	11.4641
GO:0006886	intracellular protein transport	Biological Process	0.466501	0.657509	IMG5_142810	IMG5_142810	5.47199	2.45206	0.0312836	0.321321	up	yes	5.64187	2.39769	11.3199	0	1.80114	1.73678
GO:0006886	intracellular protein transport	Biological Process	0.466501	0.657509	IMG5_169140	IMG5_169140	2.17497	1.12099	0.0363483	0.337975	up	yes	7.63229	5.1463	8.46994	3.09234	3.47344	3.2038
GO:0035267	NuA4 histone acetyltransferase complex	Cellular Component	0.477537	0.659222	IMG5_121850	IMG5_121850	2.17635	1.12191	0.00173188	0.0883635	up	yes	16.2769	13.5907	10.2333	5.39306	5.86081	7.1719
GO:0090110	COPII-coated vesicle cargo loading	Biological Process	0.477537	0.659222	IMG5_151710	IMG5_151710	2.00285	1.00205	0.00230442	0.10221	up	yes	46.6247	60.5959	38.1657	26.195	20.064	26.3306
GO:0005351	carbohydrate:proton symporter activity	Molecular Function	0.477537	0.659222	IMG5_184670	IMG5_184670	2.11133	1.07815	0.00305287	0.113656	up	yes	13.5584	13.0976	8.49573	5.14022	5.14756	6.3613
GO:0003713	transcription coactivator activity	Molecular Function	0.477537	0.659222	IMG5_020530	IMG5_020530	0.49748	-1.00729	0.0092285	0.195035	down	yes	24.6165	20.6157	18.7352	30.4119	49.7141	48.4569
GO:0000932	P-body	Cellular Component	0.477537	0.659222	IMG5_154300	IMG5_154300	0.488297	-1.03417	0.0158054	0.238909	down	yes	1.32083	0.736423	1.19579	3.11455	1.70722	1.84026
GO:0004553	hydrolase activity, hydrolyzing O-glycosyl compounds	Molecular Function	0.477537	0.659222	IMG5_102700	IMG5_102700	0.400839	-1.31891	0.0200215	0.27177	down	yes	5.88064	3.98371	17.2254	35.5503	21.0345	10.9977
GO:0030131	clathrin adaptor complex	Cellular Component	0.477537	0.659222	IMG5_161480	IMG5_161480	1736.75	10.7622	0.0278049	0.309142	up	yes	0.266728	0.192238	0.062059	0	0	0
GO:0031410	cytoplasmic vesicle	Cellular Component	0.477537	0.659222	IMG5_161480	IMG5_161480	1736.75	10.7622	0.0278049	0.309142	up	yes	0.266728	0.192238	0.062059	0	0	0
GO:0016791	phosphatase activity	Molecular Function	0.495125	0.680006	IMG5_162430	IMG5_162430	0.293044	-1.77081	0.000293613	0.0322768	down	yes	7.02768	9.60347	8.35975	14.6684	45.3043	25.3077
GO:0016791	phosphatase activity	Molecular Function	0.495125	0.680006	IMG5_197280	IMG5_197280	0.30034	-1.73533	0.0317924	0.323363	down	yes	2.61035	0.472769	9.93387	27.9886	11.3246	4.02774
GO:0007131	reciprocal meiotic recombination	Biological Process	0.495125	0.680006	IMG5_151530	IMG5_151530	0.203654	-2.29581	0.00265558	0.107735	down	yes	0.40581	0.517274	0.411763	2.32743	3.02541	1.20164
GO:0007131	reciprocal meiotic recombination	Biological Process	0.495125	0.680006	IMG5_100130	IMG5_100130	0.333971	-1.58221	0.0358053	0.337858	down	yes	0.577975	0.218844	0.426707	2.43094	0.514474	0.718162
GO:0070006	metalloaminopeptidase activity	Molecular Function	0.518296	0.699309	IMG5_003620	IMG5_003620	2.20696	1.14206	0.000835231	0.0618424	up	yes	136.3	135.829	128.174	38.2817	65.9729	77.1279
GO:0015630	microtubule cytoskeleton	Cellular Component	0.518296	0.699309	IMG5_175100	IMG5_175100	0.417151	-1.26136	0.00169969	0.0883635	down	yes	53.0501	68.8874	81.6735	119.566	230.828	137.705
GO:0006289	nucleotide-excision repair	Biological Process	0.518296	0.699309	IMG5_100310	IMG5_100310	2.2417	1.16459	0.00184182	0.0909577	up	yes	232.269	275.757	143.607	69.4268	98.8523	122.408
GO:0051879	Hsp90 protein binding	Molecular Function	0.518296	0.699309	IMG5_170910	IMG5_170910	0.468153	-1.09495	0.00337418	0.120253	down	yes	8.62286	8.14503	8.25014	12.9596	21.2749	19.2054
GO:0006002	fructose 6-phosphate metabolic process	Biological Process	0.518296	0.699309	IMG5_030200	IMG5_030200	0.466901	-1.09881	0.00388817	0.125922	down	yes	42.574	52.0694	44.3387	74.4323	131.24	91.9976
GO:0009897	external side of plasma membrane	Cellular Component	0.518296	0.699309	IMG5_009540	IMG5_009540	0.000142016	-12.7817	0.00573693	0.155475	down	yes	0	0	0	0.774184	1.33825	0
GO:0000045	autophagosome assembly	Biological Process	0.518296	0.699309	IMG5_064500	IMG5_064500	0.00103368	-9.918	0.0332431	0.328018	down	yes	0	0	0	0	0.290226	0
GO:0046872	metal ion binding	Molecular Function	0.537443	0.722781	IMG5_150100	IMG5_150100	2.67508	1.41958	0.000393393	0.0379066	up	yes	83.3065	107.435	41.6692	30.566	28.8545	27.4593
GO:0046872	metal ion binding	Molecular Function	0.537443	0.722781	IMG5_202130	IMG5_202130	2.76049	1.46492	0.000732373	0.0577391	up	yes	9.13329	11.6162	6.66158	3.34708	2.80608	3.77662
GO:0046872	metal ion binding	Molecular Function	0.537443	0.722781	IMG5_106040	IMG5_106040	0.234802	-2.09048	0.00208541	0.0965911	down	yes	0.533774	0.204082	1.56382	4.37178	4.05742	1.37342
GO:0046872	metal ion binding	Molecular Function	0.537443	0.722781	IMG5_086810	IMG5_086810	0.000175885	-12.4731	0.0102542	0.20309	down	yes	0	0	0	1.70566	0	0
GO:0071949	FAD binding	Molecular Function	0.544723	0.722781	IMG5_017220	IMG5_017220	0.406723	-1.29788	0.0144962	0.234735	down	yes	5.78079	6.00847	12.7738	31.0493	20.028	9.31529
GO:0071949	FAD binding	Molecular Function	0.544723	0.722781	IMG5_150610	IMG5_150610	0.369746	-1.43539	0.0356988	0.337858	down	yes	6.94289	3.20013	29.3177	58.7255	34.2323	13.7659
GO:1902600	proton transmembrane transport	Biological Process	0.550616	0.722781	IMG5_159360	IMG5_159360	0.279746	-1.83781	1.9808e-05	0.00572597	down	yes	67.2027	80.1503	85.9654	154.776	429.695	249.567
GO:1902600	proton transmembrane transport	Biological Process	0.550616	0.722781	IMG5_000610	IMG5_000610	0.427532	-1.2259	0.00294636	0.112787	down	yes	47.9626	56.1778	109.765	152.698	209.743	137.887
GO:1902600	proton transmembrane transport	Biological Process	0.550616	0.722781	IMG5_167080	IMG5_167080	2.43812	1.28577	0.00562851	0.154142	up	yes	30.8526	47.4338	13.5022	11.4433	12.0261	14.178
GO:1902600	proton transmembrane transport	Biological Process	0.550616	0.722781	IMG5_122720	IMG5_122720	0.476967	-1.06804	0.00906805	0.193377	down	yes	50.4186	79.3219	84.1187	124.329	198.737	125.307
GO:1902600	proton transmembrane transport	Biological Process	0.550616	0.722781	IMG5_152250	IMG5_152250	0.472278	-1.08229	0.0156609	0.238272	down	yes	88.6465	124.35	182.806	345.328	333.602	159.14
GO:0044773	mitotic DNA damage checkpoint signaling	Biological Process	0.553792	0.722781	IMG5_120070	IMG5_120070	2.10374	1.07295	0.00130264	0.0788145	up	yes	5.88544	5.05152	5.06009	2.2047	2.55294	2.84647
GO:0044773	mitotic DNA damage checkpoint signaling	Biological Process	0.553792	0.722781	IMG5_187900	IMG5_187900	2.03457	1.02473	0.00486512	0.143292	up	yes	67.872	30.2612	57.3715	30.4719	17.6627	28.2965
GO:0044773	mitotic DNA damage checkpoint signaling	Biological Process	0.553792	0.722781	IMG5_110960	IMG5_110960	2.60905	1.38352	0.0109077	0.209691	up	yes	24.4981	6.92068	37.3614	10.3752	9.56155	6.42542
GO:0044773	mitotic DNA damage checkpoint signaling	Biological Process	0.553792	0.722781	IMG5_160940	IMG5_160940	0.430025	-1.21751	0.0204438	0.274672	down	yes	10.1396	4.52962	18.5544	39.497	25.2901	12.4728
GO:0051082	unfolded protein binding	Molecular Function	0.553792	0.722781	IMG5_106680	IMG5_106680	0.382863	-1.3851	0.00225061	0.102154	down	yes	9.73735	4.16959	13.9119	15.5312	27.6693	29.4594
GO:0051082	unfolded protein binding	Molecular Function	0.553792	0.722781	IMG5_090470	IMG5_090470	0.461564	-1.1154	0.00994933	0.20196	down	yes	3.2211	2.2637	2.14356	4.75989	5.16317	6.60413
GO:0051082	unfolded protein binding	Molecular Function	0.553792	0.722781	IMG5_112800	IMG5_112800	0.423686	-1.23893	0.0365521	0.338412	down	yes	184.842	115.861	651.437	1131.88	780.467	334.926
GO:0051082	unfolded protein binding	Molecular Function	0.553792	0.722781	IMG5_080790	IMG5_080790	0.387164	-1.36898	0.0447598	0.366579	down	yes	0.993186	0.93392	4.50644	7.79399	6.65709	2.16604
GO:0060294	cilium movement involved in cell motility	Biological Process	0.555882	0.722781	IMG5_067150	IMG5_067150	0.368252	-1.44123	1.17569e-05	0.00382345	down	yes	1.4621	1.13176	1.38874	3.03831	4.39787	3.37868
GO:0042073	intraciliary transport	Biological Process	0.555882	0.722781	IMG5_148350	IMG5_148350	0.444364	-1.17019	0.00178115	0.0891147	down	yes	64.8664	45.3464	98.6996	173.228	186.997	109.913
GO:0005654	nucleoplasm	Cellular Component	0.555882	0.722781	IMG5_100310	IMG5_100310	2.2417	1.16459	0.00184182	0.0909577	up	yes	232.269	275.757	143.607	69.4268	98.8523	122.408
GO:0030488	tRNA methylation	Biological Process	0.555882	0.722781	IMG5_116180	IMG5_116180	2.41355	1.27116	0.00279068	0.109146	up	yes	14.3587	13.6733	9.4589	4.86187	3.64827	7.02336
GO:0016925	protein sumoylation	Biological Process	0.555882	0.722781	IMG5_094990	IMG5_094990	4584.18	12.1624	0.00364892	0.122758	up	yes	0.151608	0.223475	1.00017	0	0	0
GO:0019843	rRNA binding	Molecular Function	0.555882	0.722781	IMG5_115540	IMG5_115540	2.82178	1.4966	0.00496123	0.145028	up	yes	18.0883	23.3769	7.10426	7.46326	3.54229	6.20682
GO:0042147	retrograde transport, endosome to Golgi	Biological Process	0.555882	0.722781	IMG5_007800	IMG5_007800	2.50248	1.32336	0.00876872	0.189264	up	yes	2.62879	2.0515	3.23408	0.607596	1.09159	1.46343
GO:0006506	GPI anchor biosynthetic process	Biological Process	0.555882	0.722781	IMG5_148380	IMG5_148380	0.394156	-1.34316	0.0148565	0.236643	down	yes	8.22086	11.7713	22.4847	55.0701	38.0111	14.6855
GO:0045732	positive regulation of protein catabolic process	Biological Process	0.555882	0.722781	IMG5_100280	IMG5_100280	0.133365	-2.90654	0.0374816	0.340564	down	yes	0.438671	0	0	1.28115	1.07637	0.931721
GO:0007099	centriole replication	Biological Process	0.555882	0.722781	IMG5_177560	IMG5_177560	0.349946	-1.5148	0.0404735	0.352281	down	yes	1.83745	0.400977	2.94817	7.00388	4.95417	2.86309
GO:0005739	mitochondrion	Cellular Component	0.573446	0.743818	IMG5_079010	IMG5_079010	3.8882	1.9591	3.68195e-06	0.00177407	up	yes	29.0853	35.0548	26.8349	5.37513	8.04521	9.97739
GO:0005739	mitochondrion	Cellular Component	0.573446	0.743818	IMG5_097260	IMG5_097260	0.257219	-1.95893	4.47828e-05	0.0105918	down	yes	19.8669	13.5625	19.0735	24.0965	102.119	77.9021
GO:0005739	mitochondrion	Cellular Component	0.573446	0.743818	IMG5_197870	IMG5_197870	2.18165	1.12542	0.00015612	0.0243704	up	yes	51.2172	31.88	39.9939	16.0653	18.6962	21.6595
GO:0005739	mitochondrion	Cellular Component	0.573446	0.743818	IMG5_069750	IMG5_069750	2.19783	1.13608	0.000636832	0.0526936	up	yes	608.586	628.067	364.902	255.681	200.474	272.544
GO:0005739	mitochondrion	Cellular Component	0.573446	0.743818	IMG5_161340	IMG5_161340	5.04638	2.33525	0.00757823	0.177919	up	yes	3.46511	2.96686	2.50837	0	0.71974	1.05189
GO:0005739	mitochondrion	Cellular Component	0.573446	0.743818	IMG5_086810	IMG5_086810	0.000175885	-12.4731	0.0102542	0.20309	down	yes	0	0	0	1.70566	0	0
GO:0005739	mitochondrion	Cellular Component	0.573446	0.743818	IMG5_203030	IMG5_203030	0.309937	-1.68995	0.0206048	0.274672	down	yes	7.69376	2.89481	35.9138	81.4892	47.96	20.5889
GO:0005739	mitochondrion	Cellular Component	0.573446	0.743818	IMG5_206857	IMG5_206857	0.400629	-1.31966	0.0239579	0.28991	down	yes	2.32096	1.75826	6.63904	13.2572	7.43484	6.0615
GO:0005739	mitochondrion	Cellular Component	0.573446	0.743818	IMG5_159150	IMG5_159150	0.446403	-1.16358	0.0335693	0.329418	down	yes	186.776	154.177	588.152	936.303	830.279	314.735
GO:0005739	mitochondrion	Cellular Component	0.573446	0.743818	IMG5_150610	IMG5_150610	0.369746	-1.43539	0.0356988	0.337858	down	yes	6.94289	3.20013	29.3177	58.7255	34.2323	13.7659
GO:0005739	mitochondrion	Cellular Component	0.573446	0.743818	IMG5_112800	IMG5_112800	0.423686	-1.23893	0.0365521	0.338412	down	yes	184.842	115.861	651.437	1131.88	780.467	334.926
GO:0005509	calcium ion binding	Molecular Function	0.590217	0.747928	IMG5_093060	IMG5_093060	0.309028	-1.69419	1.24397e-06	0.0010788	down	yes	1.77623	2.19231	2.31595	7.44303	6.42664	6.46664
GO:0005509	calcium ion binding	Molecular Function	0.590217	0.747928	IMG5_084620	IMG5_084620	0.49965	-1.00101	0.000465586	0.0432607	down	yes	23.5889	20.0351	20.8104	46.2829	39.3177	43.3585
GO:0005509	calcium ion binding	Molecular Function	0.590217	0.747928	IMG5_108570	IMG5_108570	2.17116	1.11846	0.00246003	0.104653	up	yes	21.2832	20.7935	15.2846	10.9264	5.29993	10.1933
GO:0005509	calcium ion binding	Molecular Function	0.590217	0.747928	IMG5_035780	IMG5_035780	0.442916	-1.17489	0.00410182	0.130141	down	yes	13.6429	5.54377	17.8098	22.788	28.6399	32.1013
GO:0005509	calcium ion binding	Molecular Function	0.590217	0.747928	IMG5_039240	IMG5_039240	0.29727	-1.75016	0.00912837	0.194133	down	yes	1.01148	1.61953	0.754404	3.4677	3.92559	3.99509
GO:0005509	calcium ion binding	Molecular Function	0.590217	0.747928	IMG5_103460	IMG5_103460	0.442997	-1.17463	0.00992263	0.20196	down	yes	1.20517	1.01803	0.738334	1.52026	2.25282	2.91215
GO:0005509	calcium ion binding	Molecular Function	0.590217	0.747928	IMG5_062100	IMG5_062100	0.488844	-1.03256	0.0124278	0.219454	down	yes	10.3572	9.54205	9.87399	14.8323	27.3336	18.7394
GO:0005509	calcium ion binding	Molecular Function	0.590217	0.747928	IMG5_161750	IMG5_161750	0.424599	-1.23583	0.0161668	0.240988	down	yes	1.47563	1.32081	0.672559	1.83355	3.83015	2.50636
GO:0005509	calcium ion binding	Molecular Function	0.590217	0.747928	IMG5_117610	IMG5_117610	0.304848	-1.71384	0.0213425	0.276819	down	yes	0.909323	0.471524	3.44948	9.18697	5.08021	1.57786
GO:0005509	calcium ion binding	Molecular Function	0.590217	0.747928	IMG5_167000	IMG5_167000	0.449451	-1.15376	0.0347254	0.334025	down	yes	1.18466	1.23364	1.22521	4.04334	2.34533	1.71791
GO:0005509	calcium ion binding	Molecular Function	0.590217	0.747928	IMG5_177560	IMG5_177560	0.349946	-1.5148	0.0404735	0.352281	down	yes	1.83745	0.400977	2.94817	7.00388	4.95417	2.86309
GO:0005509	calcium ion binding	Molecular Function	0.590217	0.747928	IMG5_049950	IMG5_049950	0.493552	-1.01872	0.0467131	0.372159	down	yes	0.389253	0.347538	0.190662	0.685534	0.531229	0.662375
GO:0034976	response to endoplasmic reticulum stress	Biological Process	0.590543	0.747928	IMG5_051470	IMG5_051470	2.01449	1.01042	0.000278062	0.0319158	up	yes	322.938	305.689	384.257	189.445	137.407	175.946
GO:0061631	ubiquitin conjugating enzyme activity	Molecular Function	0.590543	0.747928	IMG5_098770	IMG5_098770	3.23337	1.69304	0.000578215	0.049054	up	yes	25.2241	37.5509	11.2	4.61484	9.05675	9.20704
GO:0000149	SNARE binding	Molecular Function	0.590543	0.747928	IMG5_151710	IMG5_151710	2.00285	1.00205	0.00230442	0.10221	up	yes	46.6247	60.5959	38.1657	26.195	20.064	26.3306
GO:0000724	double-strand break repair via homologous recombination	Biological Process	0.590543	0.747928	IMG5_155160	IMG5_155160	0.399994	-1.32195	0.00370756	0.123313	down	yes	2.51762	3.14778	2.66608	8.93685	6.84425	5.0479
GO:0006094	gluconeogenesis	Biological Process	0.590543	0.747928	IMG5_030200	IMG5_030200	0.466901	-1.09881	0.00388817	0.125922	down	yes	42.574	52.0694	44.3387	74.4323	131.24	91.9976
GO:0046854	phosphatidylinositol phosphate biosynthetic process	Biological Process	0.590543	0.747928	IMG5_186090	IMG5_186090	0.3063	-1.70698	0.00814021	0.184158	down	yes	7.19931	7.24242	16.9521	65.7115	29.0114	7.77053
GO:1990904	ribonucleoprotein complex	Cellular Component	0.590543	0.747928	IMG5_146040	IMG5_146040	0.444599	-1.16942	0.0311944	0.321321	down	yes	68.632	42.6704	160.091	328.225	196.795	85.4035
GO:0010468	regulation of gene expression	Biological Process	0.590543	0.747928	IMG5_076200	IMG5_076200	0.323682	-1.62735	0.0388009	0.344529	down	yes	0.123552	0.056307	0.071209	0.167545	0.216574	0.391543
GO:0005622	intracellular anatomical structure	Cellular Component	0.590543	0.747928	IMG5_004170	IMG5_004170	0.429091	-1.22065	0.0451046	0.368094	down	yes	1.06358	1.69948	1.31793	4.40175	3.28311	1.82594
GO:0005730	nucleolus	Cellular Component	0.592994	0.749265	IMG5_127430	IMG5_127430	10.5668	3.40146	0.000254882	0.0314144	up	yes	3.12123	2.06284	2.38041	0	0.601202	0.114672
GO:0005730	nucleolus	Cellular Component	0.592994	0.749265	IMG5_203410	IMG5_203410	5.56789	2.47713	0.00474446	0.141436	up	yes	1.77312	1.94138	1.3368	0.53555	0	0.371669
GO:0005730	nucleolus	Cellular Component	0.592994	0.749265	IMG5_019900	IMG5_019900	2.14489	1.1009	0.0102086	0.202844	up	yes	15.6948	8.95632	18.1493	4.58914	6.16684	9.19866
GO:0005730	nucleolus	Cellular Component	0.592994	0.749265	IMG5_104100	IMG5_104100	2.38004	1.25099	0.0163155	0.241637	up	yes	3.48988	1.82783	5.44245	1.23429	1.46675	1.81995
GO:0005730	nucleolus	Cellular Component	0.592994	0.749265	IMG5_140270	IMG5_140270	0.309049	-1.69409	0.0397701	0.348771	down	yes	1.21205	0.54914	6.71457	14.5183	9.41846	3.48859
GO:0060271	cilium assembly	Biological Process	0.600918	0.757495	IMG5_193710	IMG5_193710	0.382575	-1.38619	7.86894e-05	0.0149798	down	yes	73.7998	69.0473	101.031	151.094	264.799	221.571
GO:0060271	cilium assembly	Biological Process	0.600918	0.757495	IMG5_155320	IMG5_155320	0.165095	-2.59863	0.000855731	0.0618424	down	yes	0.056629	0.15711	0.173833	0.832205	1.26293	0.252444
GO:0060271	cilium assembly	Biological Process	0.600918	0.757495	IMG5_107230	IMG5_107230	0.482963	-1.05002	0.0114448	0.213699	down	yes	7.03578	6.61956	10.2163	12.4712	19.8707	17.0857
GO:0060271	cilium assembly	Biological Process	0.600918	0.757495	IMG5_196260	IMG5_196260	0.474195	-1.07645	0.0279522	0.310291	down	yes	7.10921	7.31753	5.73488	7.62196	21.7964	13.0991
GO:0003743	translation initiation factor activity	Molecular Function	0.612542	0.768471	IMG5_081220	IMG5_081220	2.96923	1.57009	2.88108e-05	0.00803102	up	yes	80.0658	80.8891	51.3544	17.6203	21.7451	32.1379
GO:0003743	translation initiation factor activity	Molecular Function	0.612542	0.768471	IMG5_070310	IMG5_070310	4.79988	2.263	0.0217391	0.278153	up	yes	5.21599	4.88196	1.93769	0	0.412589	2.0949
GO:0051603	proteolysis involved in protein catabolic process	Biological Process	0.612542	0.768471	IMG5_086810	IMG5_086810	0.000175885	-12.4731	0.0102542	0.20309	down	yes	0	0	0	1.70566	0	0
GO:0051603	proteolysis involved in protein catabolic process	Biological Process	0.612542	0.768471	IMG5_177790	IMG5_177790	0.401028	-1.31823	0.016036	0.240232	down	yes	228.608	228.594	855.148	1473.7	1223.88	574.89
GO:0003924	GTPase activity	Molecular Function	0.620044	0.768471	IMG5_044750	IMG5_044750	3.2681	1.70845	4.21042e-05	0.0105918	up	yes	29.1462	32.78	15.7261	6.95474	8.28461	8.52138
GO:0003924	GTPase activity	Molecular Function	0.620044	0.768471	IMG5_179050	IMG5_179050	3.21744	1.68591	7.15664e-05	0.0149613	up	yes	30.9843	34.4249	16.4971	7.10746	8.86706	9.48252
GO:0003924	GTPase activity	Molecular Function	0.620044	0.768471	IMG5_029320	IMG5_029320	0.246767	-2.01878	0.000171851	0.0247968	down	yes	1.42891	0.930911	2.11394	7.4785	4.58717	6.06381
GO:0003924	GTPase activity	Molecular Function	0.620044	0.768471	IMG5_197360	IMG5_197360	2.2536	1.17223	0.000503263	0.0456741	up	yes	186.876	173.683	107.977	72.5018	56.1025	79.3014
GO:0003924	GTPase activity	Molecular Function	0.620044	0.768471	IMG5_139430	IMG5_139430	2.08538	1.06031	0.00134858	0.0803483	up	yes	279.047	230.065	208.789	77.5135	120.191	146.55
GO:0003924	GTPase activity	Molecular Function	0.620044	0.768471	IMG5_182110	IMG5_182110	0.358757	-1.47892	0.00143074	0.0833353	down	yes	546.899	654.47	1605.59	2341.03	3505.63	1977.45
GO:0003924	GTPase activity	Molecular Function	0.620044	0.768471	IMG5_047220	IMG5_047220	0.354616	-1.49567	0.00175293	0.0883635	down	yes	591.155	717.578	1872.21	2769.58	4009.8	2190.73
GO:0003924	GTPase activity	Molecular Function	0.620044	0.768471	IMG5_145450	IMG5_145450	0.454284	-1.13834	0.00587978	0.157163	down	yes	1.91183	1.37579	2.6793	4.19544	4.76526	4.17409
GO:0003924	GTPase activity	Molecular Function	0.620044	0.768471	IMG5_001530	IMG5_001530	2.7029	1.43451	0.011613	0.214785	up	yes	10.8653	9.02108	5.90822	1.44579	2.79044	5.30711
GO:0003924	GTPase activity	Molecular Function	0.620044	0.768471	IMG5_003210	IMG5_003210	0.364358	-1.45657	0.0202492	0.273908	down	yes	2.94571	1.93328	6.63012	19.37	8.93648	3.28095
GO:0003924	GTPase activity	Molecular Function	0.620044	0.768471	IMG5_203030	IMG5_203030	0.309937	-1.68995	0.0206048	0.274672	down	yes	7.69376	2.89481	35.9138	81.4892	47.96	20.5889
GO:0003756	protein disulfide isomerase activity	Molecular Function	0.622504	0.768471	IMG5_051470	IMG5_051470	2.01449	1.01042	0.000278062	0.0319158	up	yes	322.938	305.689	384.257	189.445	137.407	175.946
GO:0051287	NAD binding	Molecular Function	0.622504	0.768471	IMG5_061190	IMG5_061190	2.19141	1.13186	0.00115852	0.0742027	up	yes	20.2199	20.1122	14.044	7.26786	8.91792	8.62744
GO:0030992	intraciliary transport particle B	Cellular Component	0.622504	0.768471	IMG5_148350	IMG5_148350	0.444364	-1.17019	0.00178115	0.0891147	down	yes	64.8664	45.3464	98.6996	173.228	186.997	109.913
GO:0032934	sterol binding	Molecular Function	0.622504	0.768471	IMG5_185070	IMG5_185070	0.386876	-1.37006	0.00536197	0.151307	down	yes	7.1205	5.25559	8.77795	7.42917	15.8494	31.4006
GO:0000028	ribosomal small subunit assembly	Biological Process	0.622504	0.768471	IMG5_131040	IMG5_131040	2.36697	1.24304	0.0208956	0.275026	up	yes	59.2321	66.2135	22.0576	13.123	15.2747	33.9196
GO:0004181	metallocarboxypeptidase activity	Molecular Function	0.622504	0.768471	IMG5_064650	IMG5_064650	0.261845	-1.93322	0.0466804	0.372159	down	yes	0.250696	0.394508	1.7859	5.26778	3.54469	0.472032
GO:0005525	GTP binding	Molecular Function	0.634132	0.781029	IMG5_044750	IMG5_044750	3.2681	1.70845	4.21042e-05	0.0105918	up	yes	29.1462	32.78	15.7261	6.95474	8.28461	8.52138
GO:0005525	GTP binding	Molecular Function	0.634132	0.781029	IMG5_179050	IMG5_179050	3.21744	1.68591	7.15664e-05	0.0149613	up	yes	30.9843	34.4249	16.4971	7.10746	8.86706	9.48252
GO:0005525	GTP binding	Molecular Function	0.634132	0.781029	IMG5_029320	IMG5_029320	0.246767	-2.01878	0.000171851	0.0247968	down	yes	1.42891	0.930911	2.11394	7.4785	4.58717	6.06381
GO:0005525	GTP binding	Molecular Function	0.634132	0.781029	IMG5_197360	IMG5_197360	2.2536	1.17223	0.000503263	0.0456741	up	yes	186.876	173.683	107.977	72.5018	56.1025	79.3014
GO:0005525	GTP binding	Molecular Function	0.634132	0.781029	IMG5_139430	IMG5_139430	2.08538	1.06031	0.00134858	0.0803483	up	yes	279.047	230.065	208.789	77.5135	120.191	146.55
GO:0005525	GTP binding	Molecular Function	0.634132	0.781029	IMG5_182110	IMG5_182110	0.358757	-1.47892	0.00143074	0.0833353	down	yes	546.899	654.47	1605.59	2341.03	3505.63	1977.45
GO:0005525	GTP binding	Molecular Function	0.634132	0.781029	IMG5_047220	IMG5_047220	0.354616	-1.49567	0.00175293	0.0883635	down	yes	591.155	717.578	1872.21	2769.58	4009.8	2190.73
GO:0005525	GTP binding	Molecular Function	0.634132	0.781029	IMG5_145450	IMG5_145450	0.454284	-1.13834	0.00587978	0.157163	down	yes	1.91183	1.37579	2.6793	4.19544	4.76526	4.17409
GO:0005525	GTP binding	Molecular Function	0.634132	0.781029	IMG5_001530	IMG5_001530	2.7029	1.43451	0.011613	0.214785	up	yes	10.8653	9.02108	5.90822	1.44579	2.79044	5.30711
GO:0005525	GTP binding	Molecular Function	0.634132	0.781029	IMG5_110300	IMG5_110300	0.420794	-1.24881	0.0164068	0.242528	down	yes	10357.9	7914.78	34694.1	48051.8	50136	27685.5
GO:0005525	GTP binding	Molecular Function	0.634132	0.781029	IMG5_003210	IMG5_003210	0.364358	-1.45657	0.0202492	0.273908	down	yes	2.94571	1.93328	6.63012	19.37	8.93648	3.28095
GO:0005525	GTP binding	Molecular Function	0.634132	0.781029	IMG5_203030	IMG5_203030	0.309937	-1.68995	0.0206048	0.274672	down	yes	7.69376	2.89481	35.9138	81.4892	47.96	20.5889
GO:0006470	protein dephosphorylation	Biological Process	0.645888	0.786767	IMG5_187680	IMG5_187680	0.153122	-2.70724	0.00293942	0.112787	down	yes	0.038216	0.026145	0.051303	0.455813	0.242338	0.057219
GO:0006470	protein dephosphorylation	Biological Process	0.645888	0.786767	IMG5_188240	IMG5_188240	2.07672	1.05431	0.00348995	0.121577	up	yes	31.8163	14.4981	32.7524	13.5251	10.4585	14.0893
GO:0006470	protein dephosphorylation	Biological Process	0.645888	0.786767	IMG5_109760	IMG5_109760	0.000142226	-12.7795	0.00792924	0.18256	down	yes	0	0	0	2.10932	0	0
GO:0006470	protein dephosphorylation	Biological Process	0.645888	0.786767	IMG5_102500	IMG5_102500	0.422585	-1.24268	0.026196	0.300235	down	yes	12.6242	5.90987	7.78906	8.49936	28.7525	25.0389
GO:0006470	protein dephosphorylation	Biological Process	0.645888	0.786767	IMG5_063630	IMG5_063630	0.409155	-1.28928	0.0293828	0.313467	down	yes	2.67558	1.45941	8.6086	15.0005	10.3131	5.83247
GO:0005516	calmodulin binding	Molecular Function	0.646317	0.786767	IMG5_197880	IMG5_197880	0.330801	-1.59597	7.66757e-05	0.0149613	down	yes	4.5427	2.42879	2.21233	8.60709	7.60262	11.5527
GO:0005516	calmodulin binding	Molecular Function	0.646317	0.786767	IMG5_035780	IMG5_035780	0.442916	-1.17489	0.00410182	0.130141	down	yes	13.6429	5.54377	17.8098	22.788	28.6399	32.1013
GO:0005516	calmodulin binding	Molecular Function	0.646317	0.786767	IMG5_039240	IMG5_039240	0.29727	-1.75016	0.00912837	0.194133	down	yes	1.01148	1.61953	0.754404	3.4677	3.92559	3.99509
GO:0016192	vesicle-mediated transport	Biological Process	0.646317	0.786767	IMG5_173260	IMG5_173260	4457.95	12.1222	0.0205857	0.274672	up	yes	0.804051	0.533335	0	0	0	0
GO:0016192	vesicle-mediated transport	Biological Process	0.646317	0.786767	IMG5_161480	IMG5_161480	1736.75	10.7622	0.0278049	0.309142	up	yes	0.266728	0.192238	0.062059	0	0	0
GO:0016192	vesicle-mediated transport	Biological Process	0.646317	0.786767	IMG5_142810	IMG5_142810	5.47199	2.45206	0.0312836	0.321321	up	yes	5.64187	2.39769	11.3199	0	1.80114	1.73678
GO:0035082	axoneme assembly	Biological Process	0.651976	0.786767	IMG5_067150	IMG5_067150	0.368252	-1.44123	1.17569e-05	0.00382345	down	yes	1.4621	1.13176	1.38874	3.03831	4.39787	3.37868
GO:0000785	chromatin	Cellular Component	0.651976	0.786767	IMG5_075660	IMG5_075660	0.282475	-1.82381	0.0100413	0.202328	down	yes	0.367475	0.263295	0.19035	1.83926	0.565542	0.502082
GO:0005764	lysosome	Cellular Component	0.651976	0.786767	IMG5_177790	IMG5_177790	0.401028	-1.31823	0.016036	0.240232	down	yes	228.608	228.594	855.148	1473.7	1223.88	574.89
GO:0003746	translation elongation factor activity	Molecular Function	0.651976	0.786767	IMG5_203030	IMG5_203030	0.309937	-1.68995	0.0206048	0.274672	down	yes	7.69376	2.89481	35.9138	81.4892	47.96	20.5889
GO:0003899	DNA-directed 5'-3' RNA polymerase activity	Molecular Function	0.651976	0.786767	IMG5_122450	IMG5_122450	0.374752	-1.41599	0.0341349	0.331395	down	yes	3.07413	1.80612	14.0688	28.3727	14.6169	7.57475
GO:0000079	regulation of cyclin-dependent protein serine/threonine kinase activity	Biological Process	0.651976	0.786767	IMG5_098720	IMG5_098720	0.353718	-1.49933	0.0451805	0.368094	down	yes	5.95709	2.05936	28.1751	61.1865	29.2926	11.8384
GO:0003690	double-stranded DNA binding	Molecular Function	0.672376	0.797515	IMG5_151530	IMG5_151530	0.203654	-2.29581	0.00265558	0.107735	down	yes	0.40581	0.517274	0.411763	2.32743	3.02541	1.20164
GO:0003690	double-stranded DNA binding	Molecular Function	0.672376	0.797515	IMG5_100130	IMG5_100130	0.333971	-1.58221	0.0358053	0.337858	down	yes	0.577975	0.218844	0.426707	2.43094	0.514474	0.718162
GO:0140326	ATPase-coupled intramembrane lipid transporter activity	Molecular Function	0.672376	0.797515	IMG5_174080	IMG5_174080	0.348454	-1.52096	0.00877816	0.189264	down	yes	22.7638	12.0695	78.1457	146.038	119.94	58.2517
GO:0140326	ATPase-coupled intramembrane lipid transporter activity	Molecular Function	0.672376	0.797515	IMG5_065350	IMG5_065350	0.358868	-1.47847	0.0176601	0.252683	down	yes	0.483072	0.161361	0.765728	1.76007	1.45209	0.717314
GO:0030544	Hsp70 protein binding	Molecular Function	0.679153	0.797515	IMG5_170910	IMG5_170910	0.468153	-1.09495	0.00337418	0.120253	down	yes	8.62286	8.14503	8.25014	12.9596	21.2749	19.2054
GO:0004190	aspartic-type endopeptidase activity	Molecular Function	0.679153	0.797515	IMG5_058710	IMG5_058710	0.252312	-1.98672	0.0161676	0.240988	down	yes	0.142622	0.193431	0.612799	2.25121	1.05385	0.455572
GO:0010997	anaphase-promoting complex binding	Molecular Function	0.679153	0.797515	IMG5_046660	IMG5_046660	0.394676	-1.34126	0.0259652	0.298727	down	yes	1.95218	1.27725	3.11173	6.2621	7.08232	2.72234
GO:1904668	positive regulation of ubiquitin protein ligase activity	Biological Process	0.679153	0.797515	IMG5_046660	IMG5_046660	0.394676	-1.34126	0.0259652	0.298727	down	yes	1.95218	1.27725	3.11173	6.2621	7.08232	2.72234
GO:1905786	positive regulation of anaphase-promoting complex-dependent catabolic process	Biological Process	0.679153	0.797515	IMG5_046660	IMG5_046660	0.394676	-1.34126	0.0259652	0.298727	down	yes	1.95218	1.27725	3.11173	6.2621	7.08232	2.72234
GO:1990757	ubiquitin ligase activator activity	Molecular Function	0.679153	0.797515	IMG5_046660	IMG5_046660	0.394676	-1.34126	0.0259652	0.298727	down	yes	1.95218	1.27725	3.11173	6.2621	7.08232	2.72234
GO:0008138	protein tyrosine/serine/threonine phosphatase activity	Molecular Function	0.679153	0.797515	IMG5_063630	IMG5_063630	0.409155	-1.28928	0.0293828	0.313467	down	yes	2.67558	1.45941	8.6086	15.0005	10.3131	5.83247
GO:0045454	cell redox homeostasis	Biological Process	0.679153	0.797515	IMG5_159150	IMG5_159150	0.446403	-1.16358	0.0335693	0.329418	down	yes	186.776	154.177	588.152	936.303	830.279	314.735
GO:0006813	potassium ion transport	Biological Process	0.679153	0.797515	IMG5_085560	IMG5_085560	1478.1	10.5295	0.0415732	0.355493	up	yes	0.095743	0.046032	0.301654	0	0	0
GO:0019901	protein kinase binding	Molecular Function	0.679153	0.797515	IMG5_098720	IMG5_098720	0.353718	-1.49933	0.0451805	0.368094	down	yes	5.95709	2.05936	28.1751	61.1865	29.2926	11.8384
GO:0003777	microtubule motor activity	Molecular Function	0.682612	0.797515	IMG5_011590	IMG5_011590	0.244738	-2.03069	0.00109351	0.0724118	down	yes	0.88392	0.700186	3.20391	11.3463	4.78062	3.43687
GO:0003777	microtubule motor activity	Molecular Function	0.682612	0.797515	IMG5_061910	IMG5_061910	0.3906	-1.35624	0.00128617	0.0788145	down	yes	2.11672	1.91722	2.43256	7.40516	5.91047	3.23968
GO:0003777	microtubule motor activity	Molecular Function	0.682612	0.797515	IMG5_010800	IMG5_010800	0.331225	-1.59412	0.00175482	0.0883635	down	yes	1.67244	0.57242	1.28494	1.9169	4.67248	4.06745
GO:0003777	microtubule motor activity	Molecular Function	0.682612	0.797515	IMG5_004190	IMG5_004190	0.471504	-1.08466	0.0112088	0.212342	down	yes	4.83053	2.76875	7.87228	12.0995	10.6694	10.0443
GO:0003777	microtubule motor activity	Molecular Function	0.682612	0.797515	IMG5_150430	IMG5_150430	0.0288227	-5.11665	0.0187031	0.25876	down	yes	0.040766	0	0	1.34912	0	0.065246
GO:0005776	autophagosome	Cellular Component	0.685628	0.797515	IMG5_108570	IMG5_108570	2.17116	1.11846	0.00246003	0.104653	up	yes	21.2832	20.7935	15.2846	10.9264	5.29993	10.1933
GO:0005776	autophagosome	Cellular Component	0.685628	0.797515	IMG5_179330	IMG5_179330	9.1409e-05	-13.4173	0.00874533	0.189264	down	yes	0	0	0	2.2105	1.07145	0
GO:0005776	autophagosome	Cellular Component	0.685628	0.797515	IMG5_070950	IMG5_070950	0.105964	-3.23835	0.0257775	0.298275	down	yes	0.082229	0.156596	0	0.512784	1.50264	0.238401
GO:0005776	autophagosome	Cellular Component	0.685628	0.797515	IMG5_034460	IMG5_034460	3.2094	1.6823	0.0372549	0.3392	up	yes	3.25784	1.53206	3.50162	1.0032	0.421785	1.15853
GO:1905037	autophagosome organization	Biological Process	0.685628	0.797515	IMG5_108570	IMG5_108570	2.17116	1.11846	0.00246003	0.104653	up	yes	21.2832	20.7935	15.2846	10.9264	5.29993	10.1933
GO:1905037	autophagosome organization	Biological Process	0.685628	0.797515	IMG5_179330	IMG5_179330	9.1409e-05	-13.4173	0.00874533	0.189264	down	yes	0	0	0	2.2105	1.07145	0
GO:1905037	autophagosome organization	Biological Process	0.685628	0.797515	IMG5_070950	IMG5_070950	0.105964	-3.23835	0.0257775	0.298275	down	yes	0.082229	0.156596	0	0.512784	1.50264	0.238401
GO:1905037	autophagosome organization	Biological Process	0.685628	0.797515	IMG5_034460	IMG5_034460	3.2094	1.6823	0.0372549	0.3392	up	yes	3.25784	1.53206	3.50162	1.0032	0.421785	1.15853
GO:0050660	flavin adenine dinucleotide binding	Molecular Function	0.690586	0.797515	IMG5_134960	IMG5_134960	2.41742	1.27347	0.0034322	0.120809	up	yes	67.2622	74.3293	26.8287	16.193	25.1974	28.2789
GO:0050660	flavin adenine dinucleotide binding	Molecular Function	0.690586	0.797515	IMG5_159150	IMG5_159150	0.446403	-1.16358	0.0335693	0.329418	down	yes	186.776	154.177	588.152	936.303	830.279	314.735
GO:0004683	calmodulin-dependent protein kinase activity	Molecular Function	0.690586	0.797515	IMG5_035780	IMG5_035780	0.442916	-1.17489	0.00410182	0.130141	down	yes	13.6429	5.54377	17.8098	22.788	28.6399	32.1013
GO:0004683	calmodulin-dependent protein kinase activity	Molecular Function	0.690586	0.797515	IMG5_039240	IMG5_039240	0.29727	-1.75016	0.00912837	0.194133	down	yes	1.01148	1.61953	0.754404	3.4677	3.92559	3.99509
GO:0009931	calcium-dependent protein serine/threonine kinase activity	Molecular Function	0.690586	0.797515	IMG5_035780	IMG5_035780	0.442916	-1.17489	0.00410182	0.130141	down	yes	13.6429	5.54377	17.8098	22.788	28.6399	32.1013
GO:0009931	calcium-dependent protein serine/threonine kinase activity	Molecular Function	0.690586	0.797515	IMG5_039240	IMG5_039240	0.29727	-1.75016	0.00912837	0.194133	down	yes	1.01148	1.61953	0.754404	3.4677	3.92559	3.99509
GO:0045332	phospholipid translocation	Biological Process	0.690586	0.797515	IMG5_174080	IMG5_174080	0.348454	-1.52096	0.00877816	0.189264	down	yes	22.7638	12.0695	78.1457	146.038	119.94	58.2517
GO:0045332	phospholipid translocation	Biological Process	0.690586	0.797515	IMG5_065350	IMG5_065350	0.358868	-1.47847	0.0176601	0.252683	down	yes	0.483072	0.161361	0.765728	1.76007	1.45209	0.717314
GO:0003724	RNA helicase activity	Molecular Function	0.690586	0.797515	IMG5_066580	IMG5_066580	0.362287	-1.4648	0.0144091	0.234141	down	yes	5.12253	2.68938	15.0931	34.2551	19.6156	9.35279
GO:0003724	RNA helicase activity	Molecular Function	0.690586	0.797515	IMG5_104100	IMG5_104100	2.38004	1.25099	0.0163155	0.241637	up	yes	3.48988	1.82783	5.44245	1.23429	1.46675	1.81995
GO:0046777	protein autophosphorylation	Biological Process	0.702959	0.806316	IMG5_108570	IMG5_108570	2.17116	1.11846	0.00246003	0.104653	up	yes	21.2832	20.7935	15.2846	10.9264	5.29993	10.1933
GO:0046777	protein autophosphorylation	Biological Process	0.702959	0.806316	IMG5_035780	IMG5_035780	0.442916	-1.17489	0.00410182	0.130141	down	yes	13.6429	5.54377	17.8098	22.788	28.6399	32.1013
GO:0046777	protein autophosphorylation	Biological Process	0.702959	0.806316	IMG5_179330	IMG5_179330	9.1409e-05	-13.4173	0.00874533	0.189264	down	yes	0	0	0	2.2105	1.07145	0
GO:0046777	protein autophosphorylation	Biological Process	0.702959	0.806316	IMG5_039240	IMG5_039240	0.29727	-1.75016	0.00912837	0.194133	down	yes	1.01148	1.61953	0.754404	3.4677	3.92559	3.99509
GO:0046777	protein autophosphorylation	Biological Process	0.702959	0.806316	IMG5_070950	IMG5_070950	0.105964	-3.23835	0.0257775	0.298275	down	yes	0.082229	0.156596	0	0.512784	1.50264	0.238401
GO:0046777	protein autophosphorylation	Biological Process	0.702959	0.806316	IMG5_034460	IMG5_034460	3.2094	1.6823	0.0372549	0.3392	up	yes	3.25784	1.53206	3.50162	1.0032	0.421785	1.15853
GO:0000463	maturation of LSU-rRNA from tricistronic rRNA transcript (SSU-rRNA, 5.8S rRNA, LSU-rRNA)	Biological Process	0.704212	0.806316	IMG5_104100	IMG5_104100	2.38004	1.25099	0.0163155	0.241637	up	yes	3.48988	1.82783	5.44245	1.23429	1.46675	1.81995
GO:0140658	ATP-dependent chromatin remodeler activity	Molecular Function	0.704212	0.806316	IMG5_162580	IMG5_162580	2.32567	1.21765	0.030941	0.321321	up	yes	14.6662	4.54338	7.96891	5.05307	1.30512	5.3281
GO:0019898	extrinsic component of membrane	Cellular Component	0.704212	0.806316	IMG5_064500	IMG5_064500	0.00103368	-9.918	0.0332431	0.328018	down	yes	0	0	0	0	0.290226	0
GO:0035556	intracellular signal transduction	Biological Process	0.712739	0.814343	IMG5_089480	IMG5_089480	2.62782	1.39387	0.000174679	0.0247968	up	yes	74.6005	67.4781	53.9299	26.3252	14.3607	33.9038
GO:0035556	intracellular signal transduction	Biological Process	0.712739	0.814343	IMG5_062990	IMG5_062990	2.8031	1.48703	0.000414209	0.0394256	up	yes	16.1191	10.123	11.2397	6.02907	2.58325	4.75919
GO:0035556	intracellular signal transduction	Biological Process	0.712739	0.814343	IMG5_100290	IMG5_100290	0.295674	-1.75792	0.000673117	0.0541671	down	yes	2.67052	0.916122	1.47845	3.25755	6.06297	7.81013
GO:0035556	intracellular signal transduction	Biological Process	0.712739	0.814343	IMG5_199980	IMG5_199980	0.386549	-1.37128	0.0010805	0.0724118	down	yes	11.1638	6.5636	15.3453	16.0131	35.6183	33.9275
GO:0035556	intracellular signal transduction	Biological Process	0.712739	0.814343	IMG5_182010	IMG5_182010	2.32944	1.21998	0.00173245	0.0883635	up	yes	49.3795	52.5828	30.345	12.316	18.9135	25.5683
GO:0035556	intracellular signal transduction	Biological Process	0.712739	0.814343	IMG5_134360	IMG5_134360	0.484701	-1.04483	0.00297337	0.113205	down	yes	2.53621	1.65289	3.04971	4.27071	4.58042	6.08345
GO:0035556	intracellular signal transduction	Biological Process	0.712739	0.814343	IMG5_035780	IMG5_035780	0.442916	-1.17489	0.00410182	0.130141	down	yes	13.6429	5.54377	17.8098	22.788	28.6399	32.1013
GO:0035556	intracellular signal transduction	Biological Process	0.712739	0.814343	IMG5_039240	IMG5_039240	0.29727	-1.75016	0.00912837	0.194133	down	yes	1.01148	1.61953	0.754404	3.4677	3.92559	3.99509
GO:0035556	intracellular signal transduction	Biological Process	0.712739	0.814343	IMG5_185490	IMG5_185490	0.319775	-1.64487	0.0248775	0.29375	down	yes	1.0759	0.987135	1.26362	5.55783	3.48171	1.36355
GO:0035556	intracellular signal transduction	Biological Process	0.712739	0.814343	IMG5_172520	IMG5_172520	0.468331	-1.0944	0.0296188	0.313467	down	yes	0.73853	0.58226	1.02327	2.25697	1.22515	1.52301
GO:0035556	intracellular signal transduction	Biological Process	0.712739	0.814343	IMG5_105680	IMG5_105680	3.39184	1.76207	0.0497379	0.383981	up	yes	6.52407	2.38152	10.2952	0	1.94352	3.71738
GO:0005829	cytosol	Cellular Component	0.717913	0.818512	IMG5_120390	IMG5_120390	2.49179	1.31718	1.64277e-05	0.00512873	up	yes	57.0182	55.2791	40.0487	21.4274	19.3303	20.3816
GO:0005829	cytosol	Cellular Component	0.717913	0.818512	IMG5_070040	IMG5_070040	0.285515	-1.80836	6.93892e-05	0.0149613	down	yes	0.63037	0.359359	0.565905	2.64438	1.52157	1.28258
GO:0005829	cytosol	Cellular Component	0.717913	0.818512	IMG5_047470	IMG5_047470	0.417693	-1.25949	0.00015235	0.0242673	down	yes	9.29737	7.99847	11.8349	23.222	25.132	21.3881
GO:0005829	cytosol	Cellular Component	0.717913	0.818512	IMG5_131010	IMG5_131010	2.44934	1.2924	0.000275012	0.0319158	up	yes	28.8317	16.6972	21.2242	11.4349	5.82836	9.99018
GO:0005829	cytosol	Cellular Component	0.717913	0.818512	IMG5_033880	IMG5_033880	2.03742	1.02674	0.000388938	0.0379066	up	yes	189.366	203.319	262.26	121.361	94.0504	106.046
GO:0005829	cytosol	Cellular Component	0.717913	0.818512	IMG5_186690	IMG5_186690	0.333833	-1.5828	0.000673185	0.0541671	down	yes	33.8267	13.216	52.4181	85.4396	142.274	70.2227
GO:0005829	cytosol	Cellular Component	0.717913	0.818512	IMG5_090970	IMG5_090970	2.61796	1.38844	0.000824354	0.0618424	up	yes	22.0185	29.6454	13.7692	5.86947	8.69449	10.43
GO:0005829	cytosol	Cellular Component	0.717913	0.818512	IMG5_100310	IMG5_100310	2.2417	1.16459	0.00184182	0.0909577	up	yes	232.269	275.757	143.607	69.4268	98.8523	122.408
GO:0005829	cytosol	Cellular Component	0.717913	0.818512	IMG5_106680	IMG5_106680	0.382863	-1.3851	0.00225061	0.102154	down	yes	9.73735	4.16959	13.9119	15.5312	27.6693	29.4594
GO:0005829	cytosol	Cellular Component	0.717913	0.818512	IMG5_030200	IMG5_030200	0.466901	-1.09881	0.00388817	0.125922	down	yes	42.574	52.0694	44.3387	74.4323	131.24	91.9976
GO:0005829	cytosol	Cellular Component	0.717913	0.818512	IMG5_109560	IMG5_109560	0.422084	-1.2444	0.00521922	0.149216	down	yes	2.10937	1.69405	3.64088	4.95795	6.72163	5.95741
GO:0005829	cytosol	Cellular Component	0.717913	0.818512	IMG5_185070	IMG5_185070	0.386876	-1.37006	0.00536197	0.151307	down	yes	7.1205	5.25559	8.77795	7.42917	15.8494	31.4006
GO:0005829	cytosol	Cellular Component	0.717913	0.818512	IMG5_090470	IMG5_090470	0.461564	-1.1154	0.00994933	0.20196	down	yes	3.2211	2.2637	2.14356	4.75989	5.16317	6.60413
GO:0005829	cytosol	Cellular Component	0.717913	0.818512	IMG5_086810	IMG5_086810	0.000175885	-12.4731	0.0102542	0.20309	down	yes	0	0	0	1.70566	0	0
GO:0005829	cytosol	Cellular Component	0.717913	0.818512	IMG5_126260	IMG5_126260	0.352508	-1.50427	0.0186359	0.258436	down	yes	0.298382	0.38162	0.3746	1.59167	0.718067	0.681971
GO:0005829	cytosol	Cellular Component	0.717913	0.818512	IMG5_173260	IMG5_173260	4457.95	12.1222	0.0205857	0.274672	up	yes	0.804051	0.533335	0	0	0	0
GO:0005829	cytosol	Cellular Component	0.717913	0.818512	IMG5_181080	IMG5_181080	2.64595	1.40378	0.0208649	0.275026	up	yes	4.52691	4.63011	2.32153	1.44703	1.50395	1.38718
GO:0005829	cytosol	Cellular Component	0.717913	0.818512	IMG5_185360	IMG5_185360	0.387896	-1.36626	0.0231363	0.284376	down	yes	18.8753	10.7309	68.2998	132.196	77.674	42.5324
GO:0005829	cytosol	Cellular Component	0.717913	0.818512	IMG5_146560	IMG5_146560	0.497069	-1.00848	0.0258492	0.298451	down	yes	31.3013	11.5516	39.2486	44.5853	80.8783	39.7076
GO:0005829	cytosol	Cellular Component	0.717913	0.818512	IMG5_158470	IMG5_158470	3950.45	11.9478	0.0282404	0.311506	up	yes	0.25088	0.221523	0.712731	0	0	0
GO:0005829	cytosol	Cellular Component	0.717913	0.818512	IMG5_063630	IMG5_063630	0.409155	-1.28928	0.0293828	0.313467	down	yes	2.67558	1.45941	8.6086	15.0005	10.3131	5.83247
GO:0005829	cytosol	Cellular Component	0.717913	0.818512	IMG5_146040	IMG5_146040	0.444599	-1.16942	0.0311944	0.321321	down	yes	68.632	42.6704	160.091	328.225	196.795	85.4035
GO:0005829	cytosol	Cellular Component	0.717913	0.818512	IMG5_159150	IMG5_159150	0.446403	-1.16358	0.0335693	0.329418	down	yes	186.776	154.177	588.152	936.303	830.279	314.735
GO:0005829	cytosol	Cellular Component	0.717913	0.818512	IMG5_061660	IMG5_061660	0.446544	-1.16313	0.0380019	0.341711	down	yes	16.6438	9.01777	43.0298	80.7581	50.013	23.0579
GO:0006914	autophagy	Biological Process	0.722937	0.822253	IMG5_108570	IMG5_108570	2.17116	1.11846	0.00246003	0.104653	up	yes	21.2832	20.7935	15.2846	10.9264	5.29993	10.1933
GO:0006914	autophagy	Biological Process	0.722937	0.822253	IMG5_179330	IMG5_179330	9.1409e-05	-13.4173	0.00874533	0.189264	down	yes	0	0	0	2.2105	1.07145	0
GO:0006914	autophagy	Biological Process	0.722937	0.822253	IMG5_070950	IMG5_070950	0.105964	-3.23835	0.0257775	0.298275	down	yes	0.082229	0.156596	0	0.512784	1.50264	0.238401
GO:0006914	autophagy	Biological Process	0.722937	0.822253	IMG5_034460	IMG5_034460	3.2094	1.6823	0.0372549	0.3392	up	yes	3.25784	1.53206	3.50162	1.0032	0.421785	1.15853
GO:0004197	cysteine-type endopeptidase activity	Molecular Function	0.724503	0.822253	IMG5_177790	IMG5_177790	0.401028	-1.31823	0.016036	0.240232	down	yes	228.608	228.594	855.148	1473.7	1223.88	574.89
GO:0004197	cysteine-type endopeptidase activity	Molecular Function	0.724503	0.822253	IMG5_158470	IMG5_158470	3950.45	11.9478	0.0282404	0.311506	up	yes	0.25088	0.221523	0.712731	0	0	0
GO:0005227	calcium-activated cation channel activity	Molecular Function	0.727319	0.822253	IMG5_070910	IMG5_070910	0.301778	-1.72844	0.00657999	0.164731	down	yes	0.374481	0.336328	0.179697	0.804256	1.00908	1.13752
GO:0015385	sodium:proton antiporter activity	Molecular Function	0.727319	0.822253	IMG5_152250	IMG5_152250	0.472278	-1.08229	0.0156609	0.238272	down	yes	88.6465	124.35	182.806	345.328	333.602	159.14
GO:0000922	spindle pole	Cellular Component	0.740254	0.830602	IMG5_062950	IMG5_062950	0.357592	-1.48361	0.00614547	0.160788	down	yes	1.99331	1.06815	2.32858	8.22499	4.09786	2.75032
GO:0000922	spindle pole	Cellular Component	0.740254	0.830602	IMG5_181990	IMG5_181990	11.1292	3.47627	0.00924572	0.195035	up	yes	0.785516	0.683433	0.502104	0	0	0.177107
GO:0006364	rRNA processing	Biological Process	0.748625	0.830602	IMG5_127430	IMG5_127430	10.5668	3.40146	0.000254882	0.0314144	up	yes	3.12123	2.06284	2.38041	0	0.601202	0.114672
GO:0018095	protein polyglutamylation	Biological Process	0.748625	0.830602	IMG5_103270	IMG5_103270	0.187146	-2.41777	0.00269814	0.107995	down	yes	0.150379	0.348582	0.36229	1.68737	1.4408	1.47386
GO:0070740	tubulin-glutamic acid ligase activity	Molecular Function	0.748625	0.830602	IMG5_103270	IMG5_103270	0.187146	-2.41777	0.00269814	0.107995	down	yes	0.150379	0.348582	0.36229	1.68737	1.4408	1.47386
GO:0000978	RNA polymerase II cis-regulatory region sequence-specific DNA binding	Molecular Function	0.748625	0.830602	IMG5_186080	IMG5_186080	0.259186	-1.94794	0.00620049	0.160788	down	yes	5.20958	1.43337	12.7729	45.2235	23.5991	6.08807
GO:0051015	actin filament binding	Molecular Function	0.748625	0.830602	IMG5_185360	IMG5_185360	0.387896	-1.36626	0.0231363	0.284376	down	yes	18.8753	10.7309	68.2998	132.196	77.674	42.5324
GO:0044255	cellular lipid metabolic process	Biological Process	0.748625	0.830602	IMG5_130510	IMG5_130510	0.39824	-1.32829	0.0231996	0.284706	down	yes	1.2889	0.440273	1.52826	2.43633	3.00053	2.74269
GO:0031145	anaphase-promoting complex-dependent catabolic process	Biological Process	0.748625	0.830602	IMG5_046660	IMG5_046660	0.394676	-1.34126	0.0259652	0.298727	down	yes	1.95218	1.27725	3.11173	6.2621	7.08232	2.72234
GO:0004198	calcium-dependent cysteine-type endopeptidase activity	Molecular Function	0.748625	0.830602	IMG5_197040	IMG5_197040	0.412545	-1.27738	0.036281	0.337975	down	yes	10.1942	3.54388	33.4941	51.042	37.6958	25.752
GO:0004843	cysteine-type deubiquitinase activity	Molecular Function	0.759226	0.840628	IMG5_055980	IMG5_055980	2.51818	1.33238	0.00792867	0.18256	up	yes	17.3294	16.4047	6.06555	4.00982	5.19394	6.60113
GO:0004843	cysteine-type deubiquitinase activity	Molecular Function	0.759226	0.840628	IMG5_076630	IMG5_076630	2.04265	1.03044	0.0152091	0.237946	up	yes	77.7921	84.1599	28.8811	27.3226	30.438	35.6639
GO:0004843	cysteine-type deubiquitinase activity	Molecular Function	0.759226	0.840628	IMG5_158470	IMG5_158470	3950.45	11.9478	0.0282404	0.311506	up	yes	0.25088	0.221523	0.712731	0	0	0
GO:0020037	heme binding	Molecular Function	0.76827	0.841542	IMG5_011220	IMG5_011220	0.31867	-1.64987	0.000375616	0.0379023	down	yes	2.17759	1.06331	1.87698	3.25952	7.70189	5.09872
GO:0043130	ubiquitin binding	Molecular Function	0.76827	0.841542	IMG5_100310	IMG5_100310	2.2417	1.16459	0.00184182	0.0909577	up	yes	232.269	275.757	143.607	69.4268	98.8523	122.408
GO:0003755	peptidyl-prolyl cis-trans isomerase activity	Molecular Function	0.76827	0.841542	IMG5_183540	IMG5_183540	2.30197	1.20287	0.0180896	0.255778	up	yes	9.26476	8.02153	3.18988	4.13057	2.3719	2.39262
GO:0004693	cyclin-dependent protein serine/threonine kinase activity	Molecular Function	0.76827	0.841542	IMG5_124960	IMG5_124960	2.65908	1.41093	0.0270064	0.303114	up	yes	9.09112	11.034	5.5386	0.832102	5.24604	3.57322
GO:0005814	centriole	Cellular Component	0.76827	0.841542	IMG5_177560	IMG5_177560	0.349946	-1.5148	0.0404735	0.352281	down	yes	1.83745	0.400977	2.94817	7.00388	4.95417	2.86309
GO:0006811	monoatomic ion transport	Biological Process	0.769455	0.841542	IMG5_114650	IMG5_114650	0.0679355	-3.87969	0.00819596	0.184175	down	yes	0.087393	0	0	0.898507	0.315031	0.072874
GO:0006811	monoatomic ion transport	Biological Process	0.769455	0.841542	IMG5_045930	IMG5_045930	0.421442	-1.24659	0.0146663	0.235536	down	yes	1.45201	0.399708	1.14217	1.90781	2.74897	2.44711
GO:0016579	protein deubiquitination	Biological Process	0.771064	0.841588	IMG5_055980	IMG5_055980	2.51818	1.33238	0.00792867	0.18256	up	yes	17.3294	16.4047	6.06555	4.00982	5.19394	6.60113
GO:0016579	protein deubiquitination	Biological Process	0.771064	0.841588	IMG5_076630	IMG5_076630	2.04265	1.03044	0.0152091	0.237946	up	yes	77.7921	84.1599	28.8811	27.3226	30.438	35.6639
GO:0016579	protein deubiquitination	Biological Process	0.771064	0.841588	IMG5_158470	IMG5_158470	3950.45	11.9478	0.0282404	0.311506	up	yes	0.25088	0.221523	0.712731	0	0	0
GO:0000049	tRNA binding	Molecular Function	0.786383	0.854833	IMG5_131010	IMG5_131010	2.44934	1.2924	0.000275012	0.0319158	up	yes	28.8317	16.6972	21.2242	11.4349	5.82836	9.99018
GO:0006351	DNA-templated transcription	Biological Process	0.786383	0.854833	IMG5_122450	IMG5_122450	0.374752	-1.41599	0.0341349	0.331395	down	yes	3.07413	1.80612	14.0688	28.3727	14.6169	7.57475
GO:0005634	nucleus	Cellular Component	0.795214	0.861538	IMG5_199340	IMG5_199340	3.9385	1.97764	3.47336e-07	0.000451826	up	yes	21.8505	12.8016	17.8455	2.74273	4.38343	6.20319
GO:0005634	nucleus	Cellular Component	0.795214	0.861538	IMG5_083270	IMG5_083270	2.83769	1.50472	3.86408e-06	0.00177407	up	yes	55.112	35.895	44.3695	14.1215	13.3698	20.2153
GO:0005634	nucleus	Cellular Component	0.795214	0.861538	IMG5_070040	IMG5_070040	0.285515	-1.80836	6.93892e-05	0.0149613	down	yes	0.63037	0.359359	0.565905	2.64438	1.52157	1.28258
GO:0005634	nucleus	Cellular Component	0.795214	0.861538	IMG5_047470	IMG5_047470	0.417693	-1.25949	0.00015235	0.0242673	down	yes	9.29737	7.99847	11.8349	23.222	25.132	21.3881
GO:0005634	nucleus	Cellular Component	0.795214	0.861538	IMG5_120960	IMG5_120960	2.49684	1.3201	0.000195449	0.0263013	up	yes	12098.4	12406.6	6537.96	3605.54	3774.6	5052.77
GO:0005634	nucleus	Cellular Component	0.795214	0.861538	IMG5_024870	IMG5_024870	2.17842	1.12328	0.000199091	0.0263374	up	yes	62.138	44.9542	41.1	21.257	19.4389	27.3314
GO:0005634	nucleus	Cellular Component	0.795214	0.861538	IMG5_165790	IMG5_165790	2.52318	1.33524	0.000366878	0.0379023	up	yes	8.23445	5.90158	8.35842	2.60349	2.68326	3.62836
GO:0005634	nucleus	Cellular Component	0.795214	0.861538	IMG5_062990	IMG5_062990	2.8031	1.48703	0.000414209	0.0394256	up	yes	16.1191	10.123	11.2397	6.02907	2.58325	4.75919
GO:0005634	nucleus	Cellular Component	0.795214	0.861538	IMG5_050440	IMG5_050440	0.18833	-2.40867	0.00108733	0.0724118	down	yes	5.84004	20.6201	4.87272	19.4666	113.085	33.8207
GO:0005634	nucleus	Cellular Component	0.795214	0.861538	IMG5_120070	IMG5_120070	2.10374	1.07295	0.00130264	0.0788145	up	yes	5.88544	5.05152	5.06009	2.2047	2.55294	2.84647
GO:0005634	nucleus	Cellular Component	0.795214	0.861538	IMG5_182010	IMG5_182010	2.32944	1.21998	0.00173245	0.0883635	up	yes	49.3795	52.5828	30.345	12.316	18.9135	25.5683
GO:0005634	nucleus	Cellular Component	0.795214	0.861538	IMG5_151530	IMG5_151530	0.203654	-2.29581	0.00265558	0.107735	down	yes	0.40581	0.517274	0.411763	2.32743	3.02541	1.20164
GO:0005634	nucleus	Cellular Component	0.795214	0.861538	IMG5_116180	IMG5_116180	2.41355	1.27116	0.00279068	0.109146	up	yes	14.3587	13.6733	9.4589	4.86187	3.64827	7.02336
GO:0005634	nucleus	Cellular Component	0.795214	0.861538	IMG5_130370	IMG5_130370	2.00267	1.00193	0.00305801	0.113656	up	yes	55.2171	39.1418	54.0286	19.7435	20.7878	33.5634
GO:0005634	nucleus	Cellular Component	0.795214	0.861538	IMG5_155160	IMG5_155160	0.399994	-1.32195	0.00370756	0.123313	down	yes	2.51762	3.14778	2.66608	8.93685	6.84425	5.0479
GO:0005634	nucleus	Cellular Component	0.795214	0.861538	IMG5_035780	IMG5_035780	0.442916	-1.17489	0.00410182	0.130141	down	yes	13.6429	5.54377	17.8098	22.788	28.6399	32.1013
GO:0005634	nucleus	Cellular Component	0.795214	0.861538	IMG5_187900	IMG5_187900	2.03457	1.02473	0.00486512	0.143292	up	yes	67.872	30.2612	57.3715	30.4719	17.6627	28.2965
GO:0005634	nucleus	Cellular Component	0.795214	0.861538	IMG5_168110	IMG5_168110	0.266305	-1.90885	0.00688463	0.165847	down	yes	28.517	81.5758	20.3729	47.9985	306.137	135.776
GO:0005634	nucleus	Cellular Component	0.795214	0.861538	IMG5_137000	IMG5_137000	2.07738	1.05477	0.00818759	0.184175	up	yes	28.8002	26.9689	18.6723	11.0459	8.05764	16.7307
GO:0005634	nucleus	Cellular Component	0.795214	0.861538	IMG5_099680	IMG5_099680	9.25287e-06	-16.7217	0.00871344	0.189264	down	yes	0	0	0	15.7655	0	16.6569
GO:0005634	nucleus	Cellular Component	0.795214	0.861538	IMG5_039240	IMG5_039240	0.29727	-1.75016	0.00912837	0.194133	down	yes	1.01148	1.61953	0.754404	3.4677	3.92559	3.99509
GO:0005634	nucleus	Cellular Component	0.795214	0.861538	IMG5_020530	IMG5_020530	0.49748	-1.00729	0.0092285	0.195035	down	yes	24.6165	20.6157	18.7352	30.4119	49.7141	48.4569
GO:0005634	nucleus	Cellular Component	0.795214	0.861538	IMG5_181990	IMG5_181990	11.1292	3.47627	0.00924572	0.195035	up	yes	0.785516	0.683433	0.502104	0	0	0.177107
GO:0005634	nucleus	Cellular Component	0.795214	0.861538	IMG5_075660	IMG5_075660	0.282475	-1.82381	0.0100413	0.202328	down	yes	0.367475	0.263295	0.19035	1.83926	0.565542	0.502082
GO:0005634	nucleus	Cellular Component	0.795214	0.861538	IMG5_002770	IMG5_002770	2.64485	1.40318	0.0103817	0.203714	up	yes	18.2679	22.9807	7.10497	6.27991	4.24941	7.75288
GO:0005634	nucleus	Cellular Component	0.795214	0.861538	IMG5_110960	IMG5_110960	2.60905	1.38352	0.0109077	0.209691	up	yes	24.4981	6.92068	37.3614	10.3752	9.56155	6.42542
GO:0005634	nucleus	Cellular Component	0.795214	0.861538	IMG5_146270	IMG5_146270	0.479191	-1.06133	0.0163004	0.241637	down	yes	3.61042	2.05795	4.39146	6.52797	7.63592	6.82949
GO:0005634	nucleus	Cellular Component	0.795214	0.861538	IMG5_195010	IMG5_195010	4223.21	12.0441	0.0173714	0.250617	up	yes	0.252741	0.3184	0.695821	0	0	0
GO:0005634	nucleus	Cellular Component	0.795214	0.861538	IMG5_183540	IMG5_183540	2.30197	1.20287	0.0180896	0.255778	up	yes	9.26476	8.02153	3.18988	4.13057	2.3719	2.39262
GO:0005634	nucleus	Cellular Component	0.795214	0.861538	IMG5_160940	IMG5_160940	0.430025	-1.21751	0.0204438	0.274672	down	yes	10.1396	4.52962	18.5544	39.497	25.2901	12.4728
GO:0005634	nucleus	Cellular Component	0.795214	0.861538	IMG5_185490	IMG5_185490	0.319775	-1.64487	0.0248775	0.29375	down	yes	1.0759	0.987135	1.26362	5.55783	3.48171	1.36355
GO:0005634	nucleus	Cellular Component	0.795214	0.861538	IMG5_124960	IMG5_124960	2.65908	1.41093	0.0270064	0.303114	up	yes	9.09112	11.034	5.5386	0.832102	5.24604	3.57322
GO:0005634	nucleus	Cellular Component	0.795214	0.861538	IMG5_158470	IMG5_158470	3950.45	11.9478	0.0282404	0.311506	up	yes	0.25088	0.221523	0.712731	0	0	0
GO:0005634	nucleus	Cellular Component	0.795214	0.861538	IMG5_146040	IMG5_146040	0.444599	-1.16942	0.0311944	0.321321	down	yes	68.632	42.6704	160.091	328.225	196.795	85.4035
GO:0005634	nucleus	Cellular Component	0.795214	0.861538	IMG5_012220	IMG5_012220	3.30936	1.72655	0.0327453	0.326825	up	yes	4.84856	3.23332	1.89208	0	1.58037	1.43349
GO:0005634	nucleus	Cellular Component	0.795214	0.861538	IMG5_170030	IMG5_170030	2.37955	1.25069	0.0339898	0.331395	up	yes	3.8721	4.11104	1.37671	2.10604	0.724635	1.10277
GO:0005634	nucleus	Cellular Component	0.795214	0.861538	IMG5_122450	IMG5_122450	0.374752	-1.41599	0.0341349	0.331395	down	yes	3.07413	1.80612	14.0688	28.3727	14.6169	7.57475
GO:0005634	nucleus	Cellular Component	0.795214	0.861538	IMG5_100130	IMG5_100130	0.333971	-1.58221	0.0358053	0.337858	down	yes	0.577975	0.218844	0.426707	2.43094	0.514474	0.718162
GO:0005634	nucleus	Cellular Component	0.795214	0.861538	IMG5_140270	IMG5_140270	0.309049	-1.69409	0.0397701	0.348771	down	yes	1.21205	0.54914	6.71457	14.5183	9.41846	3.48859
GO:0005634	nucleus	Cellular Component	0.795214	0.861538	IMG5_116170	IMG5_116170	0.395266	-1.3391	0.040053	0.350464	down	yes	16.5493	8.25453	67.9104	131.195	69.3957	33.9712
GO:0005634	nucleus	Cellular Component	0.795214	0.861538	IMG5_149910	IMG5_149910	0.382334	-1.38709	0.0452019	0.368094	down	yes	12.1968	4.15068	55.616	98.1346	61.2909	28.796
GO:0005929	cilium	Cellular Component	0.795759	0.861538	IMG5_103270	IMG5_103270	0.187146	-2.41777	0.00269814	0.107995	down	yes	0.150379	0.348582	0.36229	1.68737	1.4408	1.47386
GO:0005929	cilium	Cellular Component	0.795759	0.861538	IMG5_098580	IMG5_098580	0.377173	-1.4067	0.0315841	0.322662	down	yes	1.33023	1.23837	0.631301	0.913402	4.5747	2.9958
GO:0016787	hydrolase activity	Molecular Function	0.803083	0.865975	IMG5_118190	IMG5_118190	0.47474	-1.07479	0.00759089	0.177919	down	yes	24.5408	8.44576	23.1895	36.3053	29.2557	52.7691
GO:0005680	anaphase-promoting complex	Cellular Component	0.803083	0.865975	IMG5_046660	IMG5_046660	0.394676	-1.34126	0.0259652	0.298727	down	yes	1.95218	1.27725	3.11173	6.2621	7.08232	2.72234
GO:0004721	phosphoprotein phosphatase activity	Molecular Function	0.818481	0.875546	IMG5_038280	IMG5_038280	6.11807	2.61308	0.00672846	0.164731	up	yes	1.76047	3.2721	3.15946	0	0.411101	0.92789
GO:0005743	mitochondrial inner membrane	Cellular Component	0.818481	0.875546	IMG5_118060	IMG5_118060	0.282564	-1.82335	0.0117694	0.21513	down	yes	4.07948	2.30125	16.9118	48.3052	27.3212	6.80632
GO:0000160	phosphorelay signal transduction system	Biological Process	0.818481	0.875546	IMG5_138970	IMG5_138970	2118.73	11.049	0.0204992	0.274672	up	yes	0.048072	0.156811	0.430736	0	0	0
GO:0016311	dephosphorylation	Biological Process	0.818481	0.875546	IMG5_197280	IMG5_197280	0.30034	-1.73533	0.0317924	0.323363	down	yes	2.61035	0.472769	9.93387	27.9886	11.3246	4.02774
GO:0140359	ABC-type transporter activity	Molecular Function	0.840522	0.895556	IMG5_149230	IMG5_149230	0.287038	-1.80069	0.00653353	0.164731	down	yes	0.2452	0.244787	0.342758	1.66494	0.769875	0.466346
GO:0140359	ABC-type transporter activity	Molecular Function	0.840522	0.895556	IMG5_109580	IMG5_109580	0.371006	-1.43048	0.0241318	0.29111	down	yes	4.4354	2.95503	14.3381	37.3886	13.6483	7.52961
GO:0022627	cytosolic small ribosomal subunit	Cellular Component	0.840522	0.895556	IMG5_097440	IMG5_097440	2.04055	1.02896	0.0167802	0.246184	up	yes	673.261	671.33	226.694	217.419	211.455	341.156
GO:0022627	cytosolic small ribosomal subunit	Cellular Component	0.840522	0.895556	IMG5_131040	IMG5_131040	2.36697	1.24304	0.0208956	0.275026	up	yes	59.2321	66.2135	22.0576	13.123	15.2747	33.9196
GO:0006281	DNA repair	Biological Process	0.845767	0.89936	IMG5_002770	IMG5_002770	2.64485	1.40318	0.0103817	0.203714	up	yes	18.2679	22.9807	7.10497	6.27991	4.24941	7.75288
GO:0042393	histone binding	Molecular Function	0.857834	0.908593	IMG5_083270	IMG5_083270	2.83769	1.50472	3.86408e-06	0.00177407	up	yes	55.112	35.895	44.3695	14.1215	13.3698	20.2153
GO:0006357	regulation of transcription by RNA polymerase II	Biological Process	0.857834	0.908593	IMG5_121850	IMG5_121850	2.17635	1.12191	0.00173188	0.0883635	up	yes	16.2769	13.5907	10.2333	5.39306	5.86081	7.1719
GO:0005515	protein binding	Molecular Function	0.868414	0.917989	IMG5_163790	IMG5_163790	0.0842891	-3.56851	1.65588e-07	0.000323104	down	yes	0.158498	0.073798	0.267244	3.32856	1.68782	0.910127
GO:0005515	protein binding	Molecular Function	0.868414	0.917989	IMG5_102970	IMG5_102970	0.316153	-1.66131	1.90018e-05	0.00570418	down	yes	0.868929	0.8081	0.72919	1.87495	3.45602	2.27997
GO:0005515	protein binding	Molecular Function	0.868414	0.917989	IMG5_193710	IMG5_193710	0.382575	-1.38619	7.86894e-05	0.0149798	down	yes	73.7998	69.0473	101.031	151.094	264.799	221.571
GO:0005515	protein binding	Molecular Function	0.868414	0.917989	IMG5_074990	IMG5_074990	0.430838	-1.21478	0.000282576	0.0319638	down	yes	34.007	24.8115	37.5934	56.367	93.2806	74.1302
GO:0005515	protein binding	Molecular Function	0.868414	0.917989	IMG5_188650	IMG5_188650	0.332563	-1.5883	0.000687321	0.0547402	down	yes	2.61887	1.28829	3.22154	6.02274	9.27844	6.13445
GO:0005515	protein binding	Molecular Function	0.868414	0.917989	IMG5_120070	IMG5_120070	2.10374	1.07295	0.00130264	0.0788145	up	yes	5.88544	5.05152	5.06009	2.2047	2.55294	2.84647
GO:0005515	protein binding	Molecular Function	0.868414	0.917989	IMG5_148350	IMG5_148350	0.444364	-1.17019	0.00178115	0.0891147	down	yes	64.8664	45.3464	98.6996	173.228	186.997	109.913
GO:0005515	protein binding	Molecular Function	0.868414	0.917989	IMG5_098360	IMG5_098360	0.191049	-2.38799	0.00229894	0.10221	down	yes	0.688735	0.379947	0.303166	3.57239	3.09315	0.515084
GO:0005515	protein binding	Molecular Function	0.868414	0.917989	IMG5_147260	IMG5_147260	0.0448315	-4.47934	0.00269794	0.107995	down	yes	0.057108	0	0	0.319282	0.529086	0.425469
GO:0005515	protein binding	Molecular Function	0.868414	0.917989	IMG5_033560	IMG5_033560	0.437886	-1.19137	0.00271567	0.108142	down	yes	3.09182	1.89242	1.82455	4.26301	6.24355	5.04265
GO:0005515	protein binding	Molecular Function	0.868414	0.917989	IMG5_055850	IMG5_055850	0.286681	-1.80248	0.00300203	0.113656	down	yes	0.321927	0.530895	0.82701	1.91455	1.7632	2.18184
GO:0005515	protein binding	Molecular Function	0.868414	0.917989	IMG5_176800	IMG5_176800	0.419469	-1.25336	0.00355127	0.121577	down	yes	2.45246	2.20028	1.83623	2.79419	5.7339	6.94137
GO:0005515	protein binding	Molecular Function	0.868414	0.917989	IMG5_185070	IMG5_185070	0.386876	-1.37006	0.00536197	0.151307	down	yes	7.1205	5.25559	8.77795	7.42917	15.8494	31.4006
GO:0005515	protein binding	Molecular Function	0.868414	0.917989	IMG5_101140	IMG5_101140	0.454665	-1.13713	0.00590297	0.157245	down	yes	2.84488	3.19246	2.91007	5.07207	9.47426	5.13281
GO:0005515	protein binding	Molecular Function	0.868414	0.917989	IMG5_129190	IMG5_129190	2.03318	1.02373	0.00619544	0.160788	up	yes	4388.44	4290.32	2642.94	1654.34	1215.1	2699.04
GO:0005515	protein binding	Molecular Function	0.868414	0.917989	IMG5_172550	IMG5_172550	0.386023	-1.37324	0.0066451	0.164731	down	yes	2.3821	1.52281	2.30974	3.04992	8.63714	4.41206
GO:0005515	protein binding	Molecular Function	0.868414	0.917989	IMG5_118190	IMG5_118190	0.47474	-1.07479	0.00759089	0.177919	down	yes	24.5408	8.44576	23.1895	36.3053	29.2557	52.7691
GO:0005515	protein binding	Molecular Function	0.868414	0.917989	IMG5_181990	IMG5_181990	11.1292	3.47627	0.00924572	0.195035	up	yes	0.785516	0.683433	0.502104	0	0	0.177107
GO:0005515	protein binding	Molecular Function	0.868414	0.917989	IMG5_075660	IMG5_075660	0.282475	-1.82381	0.0100413	0.202328	down	yes	0.367475	0.263295	0.19035	1.83926	0.565542	0.502082
GO:0005515	protein binding	Molecular Function	0.868414	0.917989	IMG5_111830	IMG5_111830	0.358225	-1.48106	0.0100581	0.202328	down	yes	8.01781	3.94726	25.9914	49.308	35.6796	20.9694
GO:0005515	protein binding	Molecular Function	0.868414	0.917989	IMG5_116400	IMG5_116400	0.430166	-1.21704	0.012104	0.216678	down	yes	0.463142	0.600907	0.662554	1.30521	1.69585	1.01275
GO:0005515	protein binding	Molecular Function	0.868414	0.917989	IMG5_098090	IMG5_098090	0.473426	-1.07879	0.0126321	0.221558	down	yes	8.64888	7.99561	8.20724	8.88354	21.7526	21.8572
GO:0005515	protein binding	Molecular Function	0.868414	0.917989	IMG5_153880	IMG5_153880	2.2658	1.18002	0.0140267	0.231083	up	yes	13.4059	6.70552	9.03278	2.28524	4.15276	6.42469
GO:0005515	protein binding	Molecular Function	0.868414	0.917989	IMG5_128290	IMG5_128290	0.36295	-1.46216	0.0150264	0.237102	down	yes	0.564892	0.270515	0.861489	1.33161	2.04269	1.30098
GO:0005515	protein binding	Molecular Function	0.868414	0.917989	IMG5_192830	IMG5_192830	0.341408	-1.55043	0.0159094	0.238909	down	yes	0.47205	0.321277	0.375413	1.81233	1.00089	0.610085
GO:0005515	protein binding	Molecular Function	0.868414	0.917989	IMG5_099490	IMG5_099490	2.02123	1.01523	0.0183621	0.25641	up	yes	4.60274	3.67588	6.13695	3.51332	1.62558	1.99318
GO:0005515	protein binding	Molecular Function	0.868414	0.917989	IMG5_159270	IMG5_159270	0.294534	-1.76349	0.020227	0.273908	down	yes	0.705662	0.538815	0.184133	1.43381	1.98451	1.43209
GO:0005515	protein binding	Molecular Function	0.868414	0.917989	IMG5_050450	IMG5_050450	7.64278	2.9341	0.0228798	0.284208	up	yes	1.42851	2.73467	1.32518	0	0	0.718111
GO:0005515	protein binding	Molecular Function	0.868414	0.917989	IMG5_169300	IMG5_169300	0.281001	-1.83135	0.0233775	0.28599	down	yes	0.339204	0.324487	0.53691	2.28788	1.6595	0.325216
GO:0005515	protein binding	Molecular Function	0.868414	0.917989	IMG5_046660	IMG5_046660	0.394676	-1.34126	0.0259652	0.298727	down	yes	1.95218	1.27725	3.11173	6.2621	7.08232	2.72234
GO:0005515	protein binding	Molecular Function	0.868414	0.917989	IMG5_135610	IMG5_135610	4.03617	2.01299	0.036327	0.337975	up	yes	2.31468	3.009	0.843295	0	0.807556	0.720373
GO:0005515	protein binding	Molecular Function	0.868414	0.917989	IMG5_109230	IMG5_109230	0.246892	-2.01805	0.0381938	0.342472	down	yes	0.745571	1.45544	0.442443	1.04019	7.55833	2.1084
GO:0005515	protein binding	Molecular Function	0.868414	0.917989	IMG5_113370	IMG5_113370	3.17128	1.66507	0.0385461	0.343773	up	yes	3.09574	3.42934	2.72666	0	1.33873	1.57862
GO:0005515	protein binding	Molecular Function	0.868414	0.917989	IMG5_184560	IMG5_184560	3217.48	11.6517	0.0453612	0.368796	up	yes	0.151388	0.077875	0.735982	0	0	0
GO:0005515	protein binding	Molecular Function	0.868414	0.917989	IMG5_201620	IMG5_201620	2.11876	1.08322	0.0466035	0.372159	up	yes	3.33148	2.56708	3.03554	1.50572	0.936674	1.77427
GO:0005515	protein binding	Molecular Function	0.868414	0.917989	IMG5_049950	IMG5_049950	0.493552	-1.01872	0.0467131	0.372159	down	yes	0.389253	0.347538	0.190662	0.685534	0.531229	0.662375
GO:0018105	peptidyl-serine phosphorylation	Biological Process	0.873649	0.921708	IMG5_183100	IMG5_183100	0.23056	-2.11679	1.02378e-06	0.000998829	down	yes	102.396	63.5062	180.341	312.033	677.859	511.857
GO:0018105	peptidyl-serine phosphorylation	Biological Process	0.873649	0.921708	IMG5_089480	IMG5_089480	2.62782	1.39387	0.000174679	0.0247968	up	yes	74.6005	67.4781	53.9299	26.3252	14.3607	33.9038
GO:0018105	peptidyl-serine phosphorylation	Biological Process	0.873649	0.921708	IMG5_108570	IMG5_108570	2.17116	1.11846	0.00246003	0.104653	up	yes	21.2832	20.7935	15.2846	10.9264	5.29993	10.1933
GO:0018105	peptidyl-serine phosphorylation	Biological Process	0.873649	0.921708	IMG5_035780	IMG5_035780	0.442916	-1.17489	0.00410182	0.130141	down	yes	13.6429	5.54377	17.8098	22.788	28.6399	32.1013
GO:0018105	peptidyl-serine phosphorylation	Biological Process	0.873649	0.921708	IMG5_189210	IMG5_189210	3.1427	1.652	0.00855932	0.188974	up	yes	4.357	2.20825	5.7598	1.92594	0.546723	1.44914
GO:0018105	peptidyl-serine phosphorylation	Biological Process	0.873649	0.921708	IMG5_179330	IMG5_179330	9.1409e-05	-13.4173	0.00874533	0.189264	down	yes	0	0	0	2.2105	1.07145	0
GO:0018105	peptidyl-serine phosphorylation	Biological Process	0.873649	0.921708	IMG5_039240	IMG5_039240	0.29727	-1.75016	0.00912837	0.194133	down	yes	1.01148	1.61953	0.754404	3.4677	3.92559	3.99509
GO:0018105	peptidyl-serine phosphorylation	Biological Process	0.873649	0.921708	IMG5_089020	IMG5_089020	0.448144	-1.15796	0.0129973	0.223937	down	yes	16.8105	5.46109	17.3726	20.2401	41.86	26.3627
GO:0018105	peptidyl-serine phosphorylation	Biological Process	0.873649	0.921708	IMG5_146270	IMG5_146270	0.479191	-1.06133	0.0163004	0.241637	down	yes	3.61042	2.05795	4.39146	6.52797	7.63592	6.82949
GO:0018105	peptidyl-serine phosphorylation	Biological Process	0.873649	0.921708	IMG5_070950	IMG5_070950	0.105964	-3.23835	0.0257775	0.298275	down	yes	0.082229	0.156596	0	0.512784	1.50264	0.238401
GO:0018105	peptidyl-serine phosphorylation	Biological Process	0.873649	0.921708	IMG5_034460	IMG5_034460	3.2094	1.6823	0.0372549	0.3392	up	yes	3.25784	1.53206	3.50162	1.0032	0.421785	1.15853
GO:0006468	protein phosphorylation	Biological Process	0.877383	0.923833	IMG5_062990	IMG5_062990	2.8031	1.48703	0.000414209	0.0394256	up	yes	16.1191	10.123	11.2397	6.02907	2.58325	4.75919
GO:0006468	protein phosphorylation	Biological Process	0.877383	0.923833	IMG5_184840	IMG5_184840	7023.49	12.778	0.000641369	0.0526936	up	yes	0.852366	0.395554	0.859127	0	0	0
GO:0006468	protein phosphorylation	Biological Process	0.877383	0.923833	IMG5_100290	IMG5_100290	0.295674	-1.75792	0.000673117	0.0541671	down	yes	2.67052	0.916122	1.47845	3.25755	6.06297	7.81013
GO:0006468	protein phosphorylation	Biological Process	0.877383	0.923833	IMG5_120070	IMG5_120070	2.10374	1.07295	0.00130264	0.0788145	up	yes	5.88544	5.05152	5.06009	2.2047	2.55294	2.84647
GO:0006468	protein phosphorylation	Biological Process	0.877383	0.923833	IMG5_182010	IMG5_182010	2.32944	1.21998	0.00173245	0.0883635	up	yes	49.3795	52.5828	30.345	12.316	18.9135	25.5683
GO:0006468	protein phosphorylation	Biological Process	0.877383	0.923833	IMG5_187920	IMG5_187920	2.08611	1.06082	0.00427274	0.133142	up	yes	21.3144	17.9693	11.2004	9.95744	6.2856	7.95701
GO:0006468	protein phosphorylation	Biological Process	0.877383	0.923833	IMG5_164280	IMG5_164280	0.403645	-1.30884	0.00450312	0.138373	down	yes	3.0966	2.56414	3.61081	5.72801	10.1688	7.07283
GO:0006468	protein phosphorylation	Biological Process	0.877383	0.923833	IMG5_187900	IMG5_187900	2.03457	1.02473	0.00486512	0.143292	up	yes	67.872	30.2612	57.3715	30.4719	17.6627	28.2965
GO:0006468	protein phosphorylation	Biological Process	0.877383	0.923833	IMG5_181990	IMG5_181990	11.1292	3.47627	0.00924572	0.195035	up	yes	0.785516	0.683433	0.502104	0	0	0.177107
GO:0006468	protein phosphorylation	Biological Process	0.877383	0.923833	IMG5_185550	IMG5_185550	0.409706	-1.28734	0.0102084	0.202844	down	yes	14.316	8.0176	26.2396	61.5754	37.9985	18.9822
GO:0006468	protein phosphorylation	Biological Process	0.877383	0.923833	IMG5_110960	IMG5_110960	2.60905	1.38352	0.0109077	0.209691	up	yes	24.4981	6.92068	37.3614	10.3752	9.56155	6.42542
GO:0006468	protein phosphorylation	Biological Process	0.877383	0.923833	IMG5_119480	IMG5_119480	0.324649	-1.62305	0.011981	0.215464	down	yes	0.453473	0.664852	0.626837	2.24672	1.45309	1.67572
GO:0006468	protein phosphorylation	Biological Process	0.877383	0.923833	IMG5_117150	IMG5_117150	0.232908	-2.10217	0.0137265	0.229328	down	yes	0.156785	0.489773	0.145019	1.26376	1.23174	0.903171
GO:0006468	protein phosphorylation	Biological Process	0.877383	0.923833	IMG5_144770	IMG5_144770	2.42872	1.2802	0.0144294	0.234141	up	yes	2.12264	3.101	2.04139	0.8798	1.09065	1.02085
GO:0006468	protein phosphorylation	Biological Process	0.877383	0.923833	IMG5_003210	IMG5_003210	0.364358	-1.45657	0.0202492	0.273908	down	yes	2.94571	1.93328	6.63012	19.37	8.93648	3.28095
GO:0006468	protein phosphorylation	Biological Process	0.877383	0.923833	IMG5_160940	IMG5_160940	0.430025	-1.21751	0.0204438	0.274672	down	yes	10.1396	4.52962	18.5544	39.497	25.2901	12.4728
GO:0006468	protein phosphorylation	Biological Process	0.877383	0.923833	IMG5_119940	IMG5_119940	2.23356	1.15935	0.0206584	0.274672	up	yes	18.5249	9.62796	35.5611	5.88067	8.16208	14.4829
GO:0006468	protein phosphorylation	Biological Process	0.877383	0.923833	IMG5_021860	IMG5_021860	8.80836	3.13887	0.020728	0.274672	up	yes	2.45554	1.55355	0.721391	0	0	0.537044
GO:0006468	protein phosphorylation	Biological Process	0.877383	0.923833	IMG5_153360	IMG5_153360	0.323426	-1.62849	0.021498	0.276884	down	yes	0.850501	0.482793	0.705325	3.39648	1.86768	1.03903
GO:0006468	protein phosphorylation	Biological Process	0.877383	0.923833	IMG5_143370	IMG5_143370	0.301884	-1.72794	0.0238702	0.289747	down	yes	0.592925	0.397907	0.181786	1.41926	1.12714	1.33793
GO:0006468	protein phosphorylation	Biological Process	0.877383	0.923833	IMG5_185490	IMG5_185490	0.319775	-1.64487	0.0248775	0.29375	down	yes	1.0759	0.987135	1.26362	5.55783	3.48171	1.36355
GO:0006468	protein phosphorylation	Biological Process	0.877383	0.923833	IMG5_116760	IMG5_116760	10.7737	3.42944	0.0268127	0.303114	up	yes	2.46264	0.841887	2.77495	0	0	0.564289
GO:0006468	protein phosphorylation	Biological Process	0.877383	0.923833	IMG5_124960	IMG5_124960	2.65908	1.41093	0.0270064	0.303114	up	yes	9.09112	11.034	5.5386	0.832102	5.24604	3.57322
GO:0006468	protein phosphorylation	Biological Process	0.877383	0.923833	IMG5_124500	IMG5_124500	7.1539	2.83873	0.0296366	0.313467	up	yes	1.664	2.83562	0.371782	0	0.680944	0
GO:0006468	protein phosphorylation	Biological Process	0.877383	0.923833	IMG5_012220	IMG5_012220	3.30936	1.72655	0.0327453	0.326825	up	yes	4.84856	3.23332	1.89208	0	1.58037	1.43349
GO:0006468	protein phosphorylation	Biological Process	0.877383	0.923833	IMG5_165410	IMG5_165410	2.16405	1.11373	0.0369543	0.338436	up	yes	3.22016	2.02626	3.14601	1.23307	0.54318	2.10188
GO:0006468	protein phosphorylation	Biological Process	0.877383	0.923833	IMG5_172940	IMG5_172940	3.83475	1.93913	0.040636	0.352797	up	yes	3.63481	1.9517	3.83534	0	1.32058	1.13638
GO:0006468	protein phosphorylation	Biological Process	0.877383	0.923833	IMG5_049950	IMG5_049950	0.493552	-1.01872	0.0467131	0.372159	down	yes	0.389253	0.347538	0.190662	0.685534	0.531229	0.662375
GO:0008270	zinc ion binding	Molecular Function	0.879351	0.924093	IMG5_151710	IMG5_151710	2.00285	1.00205	0.00230442	0.10221	up	yes	46.6247	60.5959	38.1657	26.195	20.064	26.3306
GO:0008270	zinc ion binding	Molecular Function	0.879351	0.924093	IMG5_071410	IMG5_071410	3.52979	1.81958	0.00675664	0.164731	up	yes	13.1445	15.5863	6.2604	3.69335	2.99832	3.22142
GO:0008270	zinc ion binding	Molecular Function	0.879351	0.924093	IMG5_164930	IMG5_164930	0.325832	-1.6178	0.0142236	0.232941	down	yes	1.65762	0.916132	2.8912	9.64381	5.59101	1.53749
GO:0008270	zinc ion binding	Molecular Function	0.879351	0.924093	IMG5_085560	IMG5_085560	1478.1	10.5295	0.0415732	0.355493	up	yes	0.095743	0.046032	0.301654	0	0	0
GO:0008270	zinc ion binding	Molecular Function	0.879351	0.924093	IMG5_064650	IMG5_064650	0.261845	-1.93322	0.0466804	0.372159	down	yes	0.250696	0.394508	1.7859	5.26778	3.54469	0.472032
GO:0008270	zinc ion binding	Molecular Function	0.879351	0.924093	IMG5_105700	IMG5_105700	0.392609	-1.34883	0.0487962	0.380095	down	yes	6.79501	2.62874	17.4118	43.6214	19.45	5.28041
GO:0046982	protein heterodimerization activity	Molecular Function	0.897389	0.940451	IMG5_012220	IMG5_012220	3.30936	1.72655	0.0327453	0.326825	up	yes	4.84856	3.23332	1.89208	0	1.58037	1.43349
GO:0055085	transmembrane transport	Biological Process	0.900745	0.940451	IMG5_167800	IMG5_167800	0.000367692	-11.4092	0.000850784	0.0618424	down	yes	0	0	0	0.577668	0.185097	0.053135
GO:0055085	transmembrane transport	Biological Process	0.900745	0.940451	IMG5_184670	IMG5_184670	2.11133	1.07815	0.00305287	0.113656	up	yes	13.5584	13.0976	8.49573	5.14022	5.14756	6.3613
GO:0055085	transmembrane transport	Biological Process	0.900745	0.940451	IMG5_099460	IMG5_099460	0.421201	-1.24742	0.00606372	0.160105	down	yes	3.47644	3.86397	7.79561	13.9077	12.1766	9.85106
GO:0055085	transmembrane transport	Biological Process	0.900745	0.940451	IMG5_149230	IMG5_149230	0.287038	-1.80069	0.00653353	0.164731	down	yes	0.2452	0.244787	0.342758	1.66494	0.769875	0.466346
GO:0055085	transmembrane transport	Biological Process	0.900745	0.940451	IMG5_114650	IMG5_114650	0.0679355	-3.87969	0.00819596	0.184175	down	yes	0.087393	0	0	0.898507	0.315031	0.072874
GO:0055085	transmembrane transport	Biological Process	0.900745	0.940451	IMG5_045930	IMG5_045930	0.421442	-1.24659	0.0146663	0.235536	down	yes	1.45201	0.399708	1.14217	1.90781	2.74897	2.44711
GO:0055085	transmembrane transport	Biological Process	0.900745	0.940451	IMG5_159060	IMG5_159060	0.336374	-1.57186	0.0192371	0.263877	down	yes	2.11873	1.59106	7.1281	17.9706	10.73	3.51917
GO:0055085	transmembrane transport	Biological Process	0.900745	0.940451	IMG5_109580	IMG5_109580	0.371006	-1.43048	0.0241318	0.29111	down	yes	4.4354	2.95503	14.3381	37.3886	13.6483	7.52961
GO:0055085	transmembrane transport	Biological Process	0.900745	0.940451	IMG5_085560	IMG5_085560	1478.1	10.5295	0.0415732	0.355493	up	yes	0.095743	0.046032	0.301654	0	0	0
GO:0055085	transmembrane transport	Biological Process	0.900745	0.940451	IMG5_181060	IMG5_181060	0.488614	-1.03323	0.0445974	0.365633	down	yes	16.2386	11.1009	33.3708	66.4584	37.1588	20.6327
GO:0055085	transmembrane transport	Biological Process	0.900745	0.940451	IMG5_155300	IMG5_155300	0.441756	-1.17868	0.0452277	0.368094	down	yes	3.63036	2.39865	9.5693	13.9507	15.1436	6.21546
GO:0004672	protein kinase activity	Molecular Function	0.903887	0.940451	IMG5_184840	IMG5_184840	7023.49	12.778	0.000641369	0.0526936	up	yes	0.852366	0.395554	0.859127	0	0	0
GO:0004672	protein kinase activity	Molecular Function	0.903887	0.940451	IMG5_181990	IMG5_181990	11.1292	3.47627	0.00924572	0.195035	up	yes	0.785516	0.683433	0.502104	0	0	0.177107
GO:0004672	protein kinase activity	Molecular Function	0.903887	0.940451	IMG5_117150	IMG5_117150	0.232908	-2.10217	0.0137265	0.229328	down	yes	0.156785	0.489773	0.145019	1.26376	1.23174	0.903171
GO:0004672	protein kinase activity	Molecular Function	0.903887	0.940451	IMG5_021860	IMG5_021860	8.80836	3.13887	0.020728	0.274672	up	yes	2.45554	1.55355	0.721391	0	0	0.537044
GO:0004672	protein kinase activity	Molecular Function	0.903887	0.940451	IMG5_153360	IMG5_153360	0.323426	-1.62849	0.021498	0.276884	down	yes	0.850501	0.482793	0.705325	3.39648	1.86768	1.03903
GO:0004672	protein kinase activity	Molecular Function	0.903887	0.940451	IMG5_143370	IMG5_143370	0.301884	-1.72794	0.0238702	0.289747	down	yes	0.592925	0.397907	0.181786	1.41926	1.12714	1.33793
GO:0004672	protein kinase activity	Molecular Function	0.903887	0.940451	IMG5_116760	IMG5_116760	10.7737	3.42944	0.0268127	0.303114	up	yes	2.46264	0.841887	2.77495	0	0	0.564289
GO:0004672	protein kinase activity	Molecular Function	0.903887	0.940451	IMG5_124500	IMG5_124500	7.1539	2.83873	0.0296366	0.313467	up	yes	1.664	2.83562	0.371782	0	0.680944	0
GO:0004672	protein kinase activity	Molecular Function	0.903887	0.940451	IMG5_012220	IMG5_012220	3.30936	1.72655	0.0327453	0.326825	up	yes	4.84856	3.23332	1.89208	0	1.58037	1.43349
GO:0004672	protein kinase activity	Molecular Function	0.903887	0.940451	IMG5_165410	IMG5_165410	2.16405	1.11373	0.0369543	0.338436	up	yes	3.22016	2.02626	3.14601	1.23307	0.54318	2.10188
GO:0004672	protein kinase activity	Molecular Function	0.903887	0.940451	IMG5_172940	IMG5_172940	3.83475	1.93913	0.040636	0.352797	up	yes	3.63481	1.9517	3.83534	0	1.32058	1.13638
GO:0004672	protein kinase activity	Molecular Function	0.903887	0.940451	IMG5_049950	IMG5_049950	0.493552	-1.01872	0.0467131	0.372159	down	yes	0.389253	0.347538	0.190662	0.685534	0.531229	0.662375
GO:0043161	proteasome-mediated ubiquitin-dependent protein catabolic process	Biological Process	0.904427	0.940451	IMG5_100310	IMG5_100310	2.2417	1.16459	0.00184182	0.0909577	up	yes	232.269	275.757	143.607	69.4268	98.8523	122.408
GO:0043161	proteasome-mediated ubiquitin-dependent protein catabolic process	Biological Process	0.904427	0.940451	IMG5_100280	IMG5_100280	0.133365	-2.90654	0.0374816	0.340564	down	yes	0.438671	0	0	1.28115	1.07637	0.931721
GO:0005975	carbohydrate metabolic process	Biological Process	0.905425	0.940451	IMG5_102700	IMG5_102700	0.400839	-1.31891	0.0200215	0.27177	down	yes	5.88064	3.98371	17.2254	35.5503	21.0345	10.9977
GO:0036211	protein modification process	Biological Process	0.905425	0.940451	IMG5_010390	IMG5_010390	5.03904	2.33315	0.0469116	0.372619	up	yes	0.32846	0.587594	0.579181	0	0.091503	0.205227
GO:0046961	proton-transporting ATPase activity, rotational mechanism	Molecular Function	0.912833	0.943721	IMG5_167080	IMG5_167080	2.43812	1.28577	0.00562851	0.154142	up	yes	30.8526	47.4338	13.5022	11.4433	12.0261	14.178
GO:0003723	RNA binding	Molecular Function	0.913217	0.943721	IMG5_081220	IMG5_081220	2.96923	1.57009	2.88108e-05	0.00803102	up	yes	80.0658	80.8891	51.3544	17.6203	21.7451	32.1379
GO:0003723	RNA binding	Molecular Function	0.913217	0.943721	IMG5_189190	IMG5_189190	2.17602	1.12169	0.000248093	0.0312317	up	yes	50.8773	37.2122	34.3286	19.5986	14.6896	21.9696
GO:0003723	RNA binding	Molecular Function	0.913217	0.943721	IMG5_127430	IMG5_127430	10.5668	3.40146	0.000254882	0.0314144	up	yes	3.12123	2.06284	2.38041	0	0.601202	0.114672
GO:0003723	RNA binding	Molecular Function	0.913217	0.943721	IMG5_075660	IMG5_075660	0.282475	-1.82381	0.0100413	0.202328	down	yes	0.367475	0.263295	0.19035	1.83926	0.565542	0.502082
GO:0003723	RNA binding	Molecular Function	0.913217	0.943721	IMG5_035640	IMG5_035640	10607.3	13.3728	0.0118108	0.215382	up	yes	0.572739	1.1	1.50944	0	0	0
GO:0003723	RNA binding	Molecular Function	0.913217	0.943721	IMG5_131040	IMG5_131040	2.36697	1.24304	0.0208956	0.275026	up	yes	59.2321	66.2135	22.0576	13.123	15.2747	33.9196
GO:0003723	RNA binding	Molecular Function	0.913217	0.943721	IMG5_169500	IMG5_169500	0.335817	-1.57425	0.0279905	0.310291	down	yes	1.80405	1.29094	9.48477	22.7284	10.3841	4.34771
GO:0003723	RNA binding	Molecular Function	0.913217	0.943721	IMG5_148010	IMG5_148010	2678.99	11.3875	0.0367995	0.338436	up	yes	0.312157	0.273308	0.218231	0	0	0
GO:0003723	RNA binding	Molecular Function	0.913217	0.943721	IMG5_004170	IMG5_004170	0.429091	-1.22065	0.0451046	0.368094	down	yes	1.06358	1.69948	1.31793	4.40175	3.28311	1.82594
GO:0004674	protein serine/threonine kinase activity	Molecular Function	0.913845	0.943721	IMG5_089480	IMG5_089480	2.62782	1.39387	0.000174679	0.0247968	up	yes	74.6005	67.4781	53.9299	26.3252	14.3607	33.9038
GO:0004674	protein serine/threonine kinase activity	Molecular Function	0.913845	0.943721	IMG5_100290	IMG5_100290	0.295674	-1.75792	0.000673117	0.0541671	down	yes	2.67052	0.916122	1.47845	3.25755	6.06297	7.81013
GO:0004674	protein serine/threonine kinase activity	Molecular Function	0.913845	0.943721	IMG5_120070	IMG5_120070	2.10374	1.07295	0.00130264	0.0788145	up	yes	5.88544	5.05152	5.06009	2.2047	2.55294	2.84647
GO:0004674	protein serine/threonine kinase activity	Molecular Function	0.913845	0.943721	IMG5_108570	IMG5_108570	2.17116	1.11846	0.00246003	0.104653	up	yes	21.2832	20.7935	15.2846	10.9264	5.29993	10.1933
GO:0004674	protein serine/threonine kinase activity	Molecular Function	0.913845	0.943721	IMG5_187920	IMG5_187920	2.08611	1.06082	0.00427274	0.133142	up	yes	21.3144	17.9693	11.2004	9.95744	6.2856	7.95701
GO:0004674	protein serine/threonine kinase activity	Molecular Function	0.913845	0.943721	IMG5_164280	IMG5_164280	0.403645	-1.30884	0.00450312	0.138373	down	yes	3.0966	2.56414	3.61081	5.72801	10.1688	7.07283
GO:0004674	protein serine/threonine kinase activity	Molecular Function	0.913845	0.943721	IMG5_187900	IMG5_187900	2.03457	1.02473	0.00486512	0.143292	up	yes	67.872	30.2612	57.3715	30.4719	17.6627	28.2965
GO:0004674	protein serine/threonine kinase activity	Molecular Function	0.913845	0.943721	IMG5_179330	IMG5_179330	9.1409e-05	-13.4173	0.00874533	0.189264	down	yes	0	0	0	2.2105	1.07145	0
GO:0004674	protein serine/threonine kinase activity	Molecular Function	0.913845	0.943721	IMG5_185550	IMG5_185550	0.409706	-1.28734	0.0102084	0.202844	down	yes	14.316	8.0176	26.2396	61.5754	37.9985	18.9822
GO:0004674	protein serine/threonine kinase activity	Molecular Function	0.913845	0.943721	IMG5_110960	IMG5_110960	2.60905	1.38352	0.0109077	0.209691	up	yes	24.4981	6.92068	37.3614	10.3752	9.56155	6.42542
GO:0004674	protein serine/threonine kinase activity	Molecular Function	0.913845	0.943721	IMG5_119480	IMG5_119480	0.324649	-1.62305	0.011981	0.215464	down	yes	0.453473	0.664852	0.626837	2.24672	1.45309	1.67572
GO:0004674	protein serine/threonine kinase activity	Molecular Function	0.913845	0.943721	IMG5_144770	IMG5_144770	2.42872	1.2802	0.0144294	0.234141	up	yes	2.12264	3.101	2.04139	0.8798	1.09065	1.02085
GO:0004674	protein serine/threonine kinase activity	Molecular Function	0.913845	0.943721	IMG5_146270	IMG5_146270	0.479191	-1.06133	0.0163004	0.241637	down	yes	3.61042	2.05795	4.39146	6.52797	7.63592	6.82949
GO:0004674	protein serine/threonine kinase activity	Molecular Function	0.913845	0.943721	IMG5_003210	IMG5_003210	0.364358	-1.45657	0.0202492	0.273908	down	yes	2.94571	1.93328	6.63012	19.37	8.93648	3.28095
GO:0004674	protein serine/threonine kinase activity	Molecular Function	0.913845	0.943721	IMG5_160940	IMG5_160940	0.430025	-1.21751	0.0204438	0.274672	down	yes	10.1396	4.52962	18.5544	39.497	25.2901	12.4728
GO:0004674	protein serine/threonine kinase activity	Molecular Function	0.913845	0.943721	IMG5_119940	IMG5_119940	2.23356	1.15935	0.0206584	0.274672	up	yes	18.5249	9.62796	35.5611	5.88067	8.16208	14.4829
GO:0004674	protein serine/threonine kinase activity	Molecular Function	0.913845	0.943721	IMG5_185490	IMG5_185490	0.319775	-1.64487	0.0248775	0.29375	down	yes	1.0759	0.987135	1.26362	5.55783	3.48171	1.36355
GO:0004674	protein serine/threonine kinase activity	Molecular Function	0.913845	0.943721	IMG5_070950	IMG5_070950	0.105964	-3.23835	0.0257775	0.298275	down	yes	0.082229	0.156596	0	0.512784	1.50264	0.238401
GO:0004674	protein serine/threonine kinase activity	Molecular Function	0.913845	0.943721	IMG5_034460	IMG5_034460	3.2094	1.6823	0.0372549	0.3392	up	yes	3.25784	1.53206	3.50162	1.0032	0.421785	1.15853
GO:0000287	magnesium ion binding	Molecular Function	0.926545	0.95317	IMG5_189190	IMG5_189190	2.17602	1.12169	0.000248093	0.0312317	up	yes	50.8773	37.2122	34.3286	19.5986	14.6896	21.9696
GO:0000287	magnesium ion binding	Molecular Function	0.926545	0.95317	IMG5_174080	IMG5_174080	0.348454	-1.52096	0.00877816	0.189264	down	yes	22.7638	12.0695	78.1457	146.038	119.94	58.2517
GO:0006457	protein folding	Biological Process	0.926545	0.95317	IMG5_195050	IMG5_195050	2.44023	1.28702	0.00261709	0.107735	up	yes	18.7125	13.9858	27.2552	7.53282	5.94582	11.0901
GO:0006457	protein folding	Biological Process	0.926545	0.95317	IMG5_166590	IMG5_166590	0.357337	-1.48464	0.0153716	0.238176	down	yes	1.77703	1.49458	1.99687	8.36576	3.75059	2.62737
GO:0000209	protein polyubiquitination	Biological Process	0.931761	0.956703	IMG5_100280	IMG5_100280	0.133365	-2.90654	0.0374816	0.340564	down	yes	0.438671	0	0	1.28115	1.07637	0.931721
GO:0006897	endocytosis	Biological Process	0.946587	0.970071	IMG5_146270	IMG5_146270	0.479191	-1.06133	0.0163004	0.241637	down	yes	3.61042	2.05795	4.39146	6.52797	7.63592	6.82949
GO:0003677	DNA binding	Molecular Function	0.95115	0.972891	IMG5_179410	IMG5_179410	0.424056	-1.23767	0.00561797	0.154142	down	yes	5.16086	5.70554	4.46785	6.9869	16.6646	12.5094
GO:0003677	DNA binding	Molecular Function	0.95115	0.972891	IMG5_002770	IMG5_002770	2.64485	1.40318	0.0103817	0.203714	up	yes	18.2679	22.9807	7.10497	6.27991	4.24941	7.75288
GO:0003677	DNA binding	Molecular Function	0.95115	0.972891	IMG5_012220	IMG5_012220	3.30936	1.72655	0.0327453	0.326825	up	yes	4.84856	3.23332	1.89208	0	1.58037	1.43349
GO:0003677	DNA binding	Molecular Function	0.95115	0.972891	IMG5_122450	IMG5_122450	0.374752	-1.41599	0.0341349	0.331395	down	yes	3.07413	1.80612	14.0688	28.3727	14.6169	7.57475
GO:0004722	protein serine/threonine phosphatase activity	Molecular Function	0.954099	0.974051	IMG5_188240	IMG5_188240	2.07672	1.05431	0.00348995	0.121577	up	yes	31.8163	14.4981	32.7524	13.5251	10.4585	14.0893
GO:0004722	protein serine/threonine phosphatase activity	Molecular Function	0.954099	0.974051	IMG5_102500	IMG5_102500	0.422585	-1.24268	0.026196	0.300235	down	yes	12.6242	5.90987	7.78906	8.49936	28.7525	25.0389
GO:0005886	plasma membrane	Cellular Component	0.95614	0.974283	IMG5_149070	IMG5_149070	0.205852	-2.28032	0.00140106	0.0822202	down	yes	0.563979	0.413144	0.79466	3.91511	3.84172	0.850223
GO:0005886	plasma membrane	Cellular Component	0.95614	0.974283	IMG5_070910	IMG5_070910	0.301778	-1.72844	0.00657999	0.164731	down	yes	0.374481	0.336328	0.179697	0.804256	1.00908	1.13752
GO:0005886	plasma membrane	Cellular Component	0.95614	0.974283	IMG5_114650	IMG5_114650	0.0679355	-3.87969	0.00819596	0.184175	down	yes	0.087393	0	0	0.898507	0.315031	0.072874
GO:0005886	plasma membrane	Cellular Component	0.95614	0.974283	IMG5_174080	IMG5_174080	0.348454	-1.52096	0.00877816	0.189264	down	yes	22.7638	12.0695	78.1457	146.038	119.94	58.2517
GO:0005886	plasma membrane	Cellular Component	0.95614	0.974283	IMG5_065350	IMG5_065350	0.358868	-1.47847	0.0176601	0.252683	down	yes	0.483072	0.161361	0.765728	1.76007	1.45209	0.717314
GO:0005886	plasma membrane	Cellular Component	0.95614	0.974283	IMG5_197830	IMG5_197830	2.34419	1.22909	0.0179402	0.254126	up	yes	7.4917	9.17691	3.87405	2.56158	1.88587	4.31576
GO:0005789	endoplasmic reticulum membrane	Cellular Component	0.96729	0.983778	IMG5_201770	IMG5_201770	2002.4	10.9675	0.0300839	0.316449	up	yes	0.436414	0.104639	0.059666	0	0	0
GO:0005216	monoatomic ion channel activity	Molecular Function	0.969859	0.984445	IMG5_045930	IMG5_045930	0.421442	-1.24659	0.0146663	0.235536	down	yes	1.45201	0.399708	1.14217	1.90781	2.74897	2.44711
GO:0022857	transmembrane transporter activity	Molecular Function	0.971612	0.984445	IMG5_167800	IMG5_167800	0.000367692	-11.4092	0.000850784	0.0618424	down	yes	0	0	0	0.577668	0.185097	0.053135
GO:0022857	transmembrane transporter activity	Molecular Function	0.971612	0.984445	IMG5_099460	IMG5_099460	0.421201	-1.24742	0.00606372	0.160105	down	yes	3.47644	3.86397	7.79561	13.9077	12.1766	9.85106
GO:0005783	endoplasmic reticulum	Cellular Component	0.978515	0.989571	IMG5_084930	IMG5_084930	10.5266	3.39596	0.021049	0.276185	up	yes	1.31703	0.813224	0.854943	0	0	0.283587
GO:0005783	endoplasmic reticulum	Cellular Component	0.978515	0.989571	IMG5_024300	IMG5_024300	2.00796	1.00573	0.0289484	0.313467	up	yes	18.7233	27.6892	12.871	6.37303	11.687	11.4641
GO:0006816	calcium ion transport	Biological Process	0.985573	0.994113	IMG5_178370	IMG5_178370	0.270419	-1.88673	0.0294879	0.313467	down	yes	0.207681	0.043529	0.601501	1.43268	1.37196	0.348654
GO:0003729	mRNA binding	Molecular Function	0.986709	0.994113	IMG5_202130	IMG5_202130	2.76049	1.46492	0.000732373	0.0577391	up	yes	9.13329	11.6162	6.66158	3.34708	2.80608	3.77662
GO:0005794	Golgi apparatus	Cellular Component	0.989607	0.995166	IMG5_024300	IMG5_024300	2.00796	1.00573	0.0289484	0.313467	up	yes	18.7233	27.6892	12.871	6.37303	11.687	11.4641
GO:0006412	translation	Biological Process	0.99375	0.99738	IMG5_115540	IMG5_115540	2.82178	1.4966	0.00496123	0.145028	up	yes	18.0883	23.3769	7.10426	7.46326	3.54229	6.20682
GO:0006412	translation	Biological Process	0.99375	0.99738	IMG5_097440	IMG5_097440	2.04055	1.02896	0.0167802	0.246184	up	yes	673.261	671.33	226.694	217.419	211.455	341.156
GO:0006412	translation	Biological Process	0.99375	0.99738	IMG5_131040	IMG5_131040	2.36697	1.24304	0.0208956	0.275026	up	yes	59.2321	66.2135	22.0576	13.123	15.2747	33.9196
GO:0005840	ribosome	Cellular Component	0.995522	0.99738	IMG5_115540	IMG5_115540	2.82178	1.4966	0.00496123	0.145028	up	yes	18.0883	23.3769	7.10426	7.46326	3.54229	6.20682
GO:0005840	ribosome	Cellular Component	0.995522	0.99738	IMG5_097440	IMG5_097440	2.04055	1.02896	0.0167802	0.246184	up	yes	673.261	671.33	226.694	217.419	211.455	341.156
GO:0005840	ribosome	Cellular Component	0.995522	0.99738	IMG5_131040	IMG5_131040	2.36697	1.24304	0.0208956	0.275026	up	yes	59.2321	66.2135	22.0576	13.123	15.2747	33.9196
GO:0003735	structural constituent of ribosome	Molecular Function	0.998934	0.998934	IMG5_115540	IMG5_115540	2.82178	1.4966	0.00496123	0.145028	up	yes	18.0883	23.3769	7.10426	7.46326	3.54229	6.20682
GO:0003735	structural constituent of ribosome	Molecular Function	0.998934	0.998934	IMG5_097440	IMG5_097440	2.04055	1.02896	0.0167802	0.246184	up	yes	673.261	671.33	226.694	217.419	211.455	341.156
GO:0003735	structural constituent of ribosome	Molecular Function	0.998934	0.998934	IMG5_131040	IMG5_131040	2.36697	1.24304	0.0208956	0.275026	up	yes	59.2321	66.2135	22.0576	13.123	15.2747	33.9196
