# Supplementary material for: A Computational Strategy for Identifying Self‐Assembling Food‐Derived Molecules for Antiparasitic Nanotherapy
Source: Adv Sci (Weinh). 2026 May 29;13(39):e24297. doi: 10.1002/advs.202524297 (PMC13335504; doi:10.1002/advs.202524297)
Supplement: Supplementary file 2 — Supporting File 2: advs75363‐sup‐0002‐DataFile.zip. [file ADVS-13-e24297-s001.zip › TVSC_KEGG_key_genes.xlsx]

## Sheet: Sheet1
Pathway_ID	KEGG_Level_1	KEGG_Level_2	Pathway_Name	P.value	Q.value	gene_id	gene_name	fc	log2(fc)	pval	qval	regulation	significant	FPKM.T1	FPKM.T2	FPKM.T3	FPKM.C1	FPKM.C2	FPKM.C3
map04814	Cellular Processes	Cell motility	Motor proteins	0.000195734	0.0134722	IMG5_139920	IMG5_139920	0.426065	-1.23085	0.00014667	0.0238491	down	yes	20.1929	12.1043	22.9416	38.2251	37.9664	53.4575
map04814	Cellular Processes	Cell motility	Motor proteins	0.000195734	0.0134722	IMG5_109350	IMG5_109350	0.497292	-1.00783	0.00116937	0.0742027	down	yes	4.24506	3.18004	5.3356	7.55083	9.2112	8.89833
map04814	Cellular Processes	Cell motility	Motor proteins	0.000195734	0.0134722	IMG5_182110	IMG5_182110	0.358757	-1.47892	0.00143074	0.0833353	down	yes	546.899	654.47	1605.59	2341.03	3505.63	1977.45
map04814	Cellular Processes	Cell motility	Motor proteins	0.000195734	0.0134722	IMG5_047220	IMG5_047220	0.354616	-1.49567	0.00175293	0.0883635	down	yes	591.155	717.578	1872.21	2769.58	4009.8	2190.73
map04814	Cellular Processes	Cell motility	Motor proteins	0.000195734	0.0134722	IMG5_199770	IMG5_199770	0.461214	-1.11649	0.0024347	0.104653	down	yes	56.1385	47.3147	55.6652	68.3979	136.449	140.152
map04814	Cellular Processes	Cell motility	Motor proteins	0.000195734	0.0134722	IMG5_016220	IMG5_016220	0.391145	-1.35422	0.00568771	0.154678	down	yes	57.8392	60.3955	35.6719	60.0889	194.628	138.761
map04814	Cellular Processes	Cell motility	Motor proteins	0.000195734	0.0134722	IMG5_110300	IMG5_110300	0.420794	-1.24881	0.0164068	0.242528	down	yes	10357.9	7914.78	34694.1	48051.8	50136	27685.5
map04814	Cellular Processes	Cell motility	Motor proteins	0.000195734	0.0134722	IMG5_174370	IMG5_174370	0.445284	-1.1672	0.0233736	0.28599	down	yes	6.37804	7.30417	4.78867	6.48283	18.4544	16.5439
map04540	Cellular Processes	Cellular community - eukaryotes	Gap junction	0.000296092	0.0134722	IMG5_182110	IMG5_182110	0.358757	-1.47892	0.00143074	0.0833353	down	yes	546.899	654.47	1605.59	2341.03	3505.63	1977.45
map04540	Cellular Processes	Cellular community - eukaryotes	Gap junction	0.000296092	0.0134722	IMG5_047220	IMG5_047220	0.354616	-1.49567	0.00175293	0.0883635	down	yes	591.155	717.578	1872.21	2769.58	4009.8	2190.73
map04540	Cellular Processes	Cellular community - eukaryotes	Gap junction	0.000296092	0.0134722	IMG5_110300	IMG5_110300	0.420794	-1.24881	0.0164068	0.242528	down	yes	10357.9	7914.78	34694.1	48051.8	50136	27685.5
map05130	Human Diseases	Infectious disease: bacterial	Pathogenic Escherichia coli infection	0.00511836	0.118776	IMG5_182110	IMG5_182110	0.358757	-1.47892	0.00143074	0.0833353	down	yes	546.899	654.47	1605.59	2341.03	3505.63	1977.45
map05130	Human Diseases	Infectious disease: bacterial	Pathogenic Escherichia coli infection	0.00511836	0.118776	IMG5_047220	IMG5_047220	0.354616	-1.49567	0.00175293	0.0883635	down	yes	591.155	717.578	1872.21	2769.58	4009.8	2190.73
map05130	Human Diseases	Infectious disease: bacterial	Pathogenic Escherichia coli infection	0.00511836	0.118776	IMG5_110300	IMG5_110300	0.420794	-1.24881	0.0164068	0.242528	down	yes	10357.9	7914.78	34694.1	48051.8	50136	27685.5
map05016	Human Diseases	Neurodegenerative disease	Huntington disease	0.0056226	0.118776	IMG5_139920	IMG5_139920	0.426065	-1.23085	0.00014667	0.0238491	down	yes	20.1929	12.1043	22.9416	38.2251	37.9664	53.4575
map05016	Human Diseases	Neurodegenerative disease	Huntington disease	0.0056226	0.118776	IMG5_109350	IMG5_109350	0.497292	-1.00783	0.00116937	0.0742027	down	yes	4.24506	3.18004	5.3356	7.55083	9.2112	8.89833
map05016	Human Diseases	Neurodegenerative disease	Huntington disease	0.0056226	0.118776	IMG5_182110	IMG5_182110	0.358757	-1.47892	0.00143074	0.0833353	down	yes	546.899	654.47	1605.59	2341.03	3505.63	1977.45
map05016	Human Diseases	Neurodegenerative disease	Huntington disease	0.0056226	0.118776	IMG5_047220	IMG5_047220	0.354616	-1.49567	0.00175293	0.0883635	down	yes	591.155	717.578	1872.21	2769.58	4009.8	2190.73
map05016	Human Diseases	Neurodegenerative disease	Huntington disease	0.0056226	0.118776	IMG5_199770	IMG5_199770	0.461214	-1.11649	0.0024347	0.104653	down	yes	56.1385	47.3147	55.6652	68.3979	136.449	140.152
map05016	Human Diseases	Neurodegenerative disease	Huntington disease	0.0056226	0.118776	IMG5_118060	IMG5_118060	0.282564	-1.82335	0.0117694	0.21513	down	yes	4.07948	2.30125	16.9118	48.3052	27.3212	6.80632
map05016	Human Diseases	Neurodegenerative disease	Huntington disease	0.0056226	0.118776	IMG5_110300	IMG5_110300	0.420794	-1.24881	0.0164068	0.242528	down	yes	10357.9	7914.78	34694.1	48051.8	50136	27685.5
map05016	Human Diseases	Neurodegenerative disease	Huntington disease	0.0056226	0.118776	IMG5_174370	IMG5_174370	0.445284	-1.1672	0.0233736	0.28599	down	yes	6.37804	7.30417	4.78867	6.48283	18.4544	16.5439
map05014	Human Diseases	Neurodegenerative disease	Amyotrophic lateral sclerosis	0.00652616	0.118776	IMG5_197880	IMG5_197880	0.330801	-1.59597	7.66757e-05	0.0149613	down	yes	4.5427	2.42879	2.21233	8.60709	7.60262	11.5527
map05014	Human Diseases	Neurodegenerative disease	Amyotrophic lateral sclerosis	0.00652616	0.118776	IMG5_139920	IMG5_139920	0.426065	-1.23085	0.00014667	0.0238491	down	yes	20.1929	12.1043	22.9416	38.2251	37.9664	53.4575
map05014	Human Diseases	Neurodegenerative disease	Amyotrophic lateral sclerosis	0.00652616	0.118776	IMG5_109350	IMG5_109350	0.497292	-1.00783	0.00116937	0.0742027	down	yes	4.24506	3.18004	5.3356	7.55083	9.2112	8.89833
map05014	Human Diseases	Neurodegenerative disease	Amyotrophic lateral sclerosis	0.00652616	0.118776	IMG5_182110	IMG5_182110	0.358757	-1.47892	0.00143074	0.0833353	down	yes	546.899	654.47	1605.59	2341.03	3505.63	1977.45
map05014	Human Diseases	Neurodegenerative disease	Amyotrophic lateral sclerosis	0.00652616	0.118776	IMG5_047220	IMG5_047220	0.354616	-1.49567	0.00175293	0.0883635	down	yes	591.155	717.578	1872.21	2769.58	4009.8	2190.73
map05014	Human Diseases	Neurodegenerative disease	Amyotrophic lateral sclerosis	0.00652616	0.118776	IMG5_199770	IMG5_199770	0.461214	-1.11649	0.0024347	0.104653	down	yes	56.1385	47.3147	55.6652	68.3979	136.449	140.152
map05014	Human Diseases	Neurodegenerative disease	Amyotrophic lateral sclerosis	0.00652616	0.118776	IMG5_110300	IMG5_110300	0.420794	-1.24881	0.0164068	0.242528	down	yes	10357.9	7914.78	34694.1	48051.8	50136	27685.5
map05014	Human Diseases	Neurodegenerative disease	Amyotrophic lateral sclerosis	0.00652616	0.118776	IMG5_174370	IMG5_174370	0.445284	-1.1672	0.0233736	0.28599	down	yes	6.37804	7.30417	4.78867	6.48283	18.4544	16.5439
map05022	Human Diseases	Neurodegenerative disease	Pathways of neurodegeneration - multiple diseases	0.00898969	0.136344	IMG5_197880	IMG5_197880	0.330801	-1.59597	7.66757e-05	0.0149613	down	yes	4.5427	2.42879	2.21233	8.60709	7.60262	11.5527
map05022	Human Diseases	Neurodegenerative disease	Pathways of neurodegeneration - multiple diseases	0.00898969	0.136344	IMG5_139920	IMG5_139920	0.426065	-1.23085	0.00014667	0.0238491	down	yes	20.1929	12.1043	22.9416	38.2251	37.9664	53.4575
map05022	Human Diseases	Neurodegenerative disease	Pathways of neurodegeneration - multiple diseases	0.00898969	0.136344	IMG5_109350	IMG5_109350	0.497292	-1.00783	0.00116937	0.0742027	down	yes	4.24506	3.18004	5.3356	7.55083	9.2112	8.89833
map05022	Human Diseases	Neurodegenerative disease	Pathways of neurodegeneration - multiple diseases	0.00898969	0.136344	IMG5_182110	IMG5_182110	0.358757	-1.47892	0.00143074	0.0833353	down	yes	546.899	654.47	1605.59	2341.03	3505.63	1977.45
map05022	Human Diseases	Neurodegenerative disease	Pathways of neurodegeneration - multiple diseases	0.00898969	0.136344	IMG5_047220	IMG5_047220	0.354616	-1.49567	0.00175293	0.0883635	down	yes	591.155	717.578	1872.21	2769.58	4009.8	2190.73
map05022	Human Diseases	Neurodegenerative disease	Pathways of neurodegeneration - multiple diseases	0.00898969	0.136344	IMG5_199770	IMG5_199770	0.461214	-1.11649	0.0024347	0.104653	down	yes	56.1385	47.3147	55.6652	68.3979	136.449	140.152
map05022	Human Diseases	Neurodegenerative disease	Pathways of neurodegeneration - multiple diseases	0.00898969	0.136344	IMG5_118060	IMG5_118060	0.282564	-1.82335	0.0117694	0.21513	down	yes	4.07948	2.30125	16.9118	48.3052	27.3212	6.80632
map05022	Human Diseases	Neurodegenerative disease	Pathways of neurodegeneration - multiple diseases	0.00898969	0.136344	IMG5_110300	IMG5_110300	0.420794	-1.24881	0.0164068	0.242528	down	yes	10357.9	7914.78	34694.1	48051.8	50136	27685.5
map05022	Human Diseases	Neurodegenerative disease	Pathways of neurodegeneration - multiple diseases	0.00898969	0.136344	IMG5_174370	IMG5_174370	0.445284	-1.1672	0.0233736	0.28599	down	yes	6.37804	7.30417	4.78867	6.48283	18.4544	16.5439
map04210	Cellular Processes	Cell growth and death	Apoptosis	0.0250081	0.325105	IMG5_177790	IMG5_177790	0.401028	-1.31823	0.016036	0.240232	down	yes	228.608	228.594	855.148	1473.7	1223.88	574.89
map04210	Cellular Processes	Cell growth and death	Apoptosis	0.0250081	0.325105	IMG5_110300	IMG5_110300	0.420794	-1.24881	0.0164068	0.242528	down	yes	10357.9	7914.78	34694.1	48051.8	50136	27685.5
map00983	Metabolism	Xenobiotics biodegradation and metabolism	Drug metabolism - other enzymes	0.0421799	0.426486	IMG5_107290	IMG5_107290	0.368363	-1.4408	7.39413e-05	0.0149613	down	yes	37.5779	33.6404	43.6316	66.0324	130.8	114.951
map00983	Metabolism	Xenobiotics biodegradation and metabolism	Drug metabolism - other enzymes	0.0421799	0.426486	IMG5_201430	IMG5_201430	2.63014	1.39514	9.22943e-05	0.0160079	up	yes	54.8319	43.9236	32.0547	17.26	11.4774	20.9977
map00983	Metabolism	Xenobiotics biodegradation and metabolism	Drug metabolism - other enzymes	0.0421799	0.426486	IMG5_172930	IMG5_172930	0.416115	-1.26494	0.00836144	0.186994	down	yes	3.21457	3.4513	7.29873	14.4851	12.016	7.05841
map04612	Organismal Systems	Immune system	Antigen processing and presentation	0.0421799	0.426486	IMG5_051520	IMG5_051520	2.45022	1.29291	0.00148795	0.0849507	up	yes	191.726	238.009	102.556	84.0725	45.8535	87.316
map04612	Organismal Systems	Immune system	Antigen processing and presentation	0.0421799	0.426486	IMG5_177790	IMG5_177790	0.401028	-1.31823	0.016036	0.240232	down	yes	228.608	228.594	855.148	1473.7	1223.88	574.89
map04612	Organismal Systems	Immune system	Antigen processing and presentation	0.0421799	0.426486	IMG5_012220	IMG5_012220	3.30936	1.72655	0.0327453	0.326825	up	yes	4.84856	3.23332	1.89208	0	1.58037	1.43349
map04924	Organismal Systems	Endocrine system	Renin secretion	0.0572746	0.436634	IMG5_197880	IMG5_197880	0.330801	-1.59597	7.66757e-05	0.0149613	down	yes	4.5427	2.42879	2.21233	8.60709	7.60262	11.5527
map04924	Organismal Systems	Endocrine system	Renin secretion	0.0572746	0.436634	IMG5_177790	IMG5_177790	0.401028	-1.31823	0.016036	0.240232	down	yes	228.608	228.594	855.148	1473.7	1223.88	574.89
map05134	Human Diseases	Infectious disease: bacterial	Legionellosis	0.0572746	0.436634	IMG5_197360	IMG5_197360	2.2536	1.17223	0.000503263	0.0456741	up	yes	186.876	173.683	107.977	72.5018	56.1025	79.3014
map05134	Human Diseases	Infectious disease: bacterial	Legionellosis	0.0572746	0.436634	IMG5_107510	IMG5_107510	0.368263	-1.44119	0.0482943	0.377692	down	yes	267.802	74.8261	1349.6	2368.21	1600.12	626.834
map00100	Metabolism	Lipid metabolism	Steroid biosynthesis	0.0683012	0.436634	IMG5_039760	IMG5_039760	0.190109	-2.3951	0.000335952	0.0359192	down	yes	19.173	44.2225	20.3025	39.4831	301.908	98.8729
map04979	Organismal Systems	Digestive system	Cholesterol metabolism	0.0683012	0.436634	IMG5_039760	IMG5_039760	0.190109	-2.3951	0.000335952	0.0359192	down	yes	19.173	44.2225	20.3025	39.4831	301.908	98.8729
map05225	Human Diseases	Cancer: specific types	Hepatocellular carcinoma	0.0683012	0.436634	IMG5_159150	IMG5_159150	0.446403	-1.16358	0.0335693	0.329418	down	yes	186.776	154.177	588.152	936.303	830.279	314.735
map04020	Environmental Information Processing	Signal transduction	Calcium signaling pathway	0.0767709	0.436634	IMG5_197880	IMG5_197880	0.330801	-1.59597	7.66757e-05	0.0149613	down	yes	4.5427	2.42879	2.21233	8.60709	7.60262	11.5527
map04020	Environmental Information Processing	Signal transduction	Calcium signaling pathway	0.0767709	0.436634	IMG5_118060	IMG5_118060	0.282564	-1.82335	0.0117694	0.21513	down	yes	4.07948	2.30125	16.9118	48.3052	27.3212	6.80632
map04212	Organismal Systems	Aging	Longevity regulating pathway - worm	0.0767709	0.436634	IMG5_060860	IMG5_060860	0.447467	-1.16015	0.0117098	0.21513	down	yes	2.43525	2.06142	4.30096	7.41156	8.65022	3.59919
map04212	Organismal Systems	Aging	Longevity regulating pathway - worm	0.0767709	0.436634	IMG5_107510	IMG5_107510	0.368263	-1.44119	0.0482943	0.377692	down	yes	267.802	74.8261	1349.6	2368.21	1600.12	626.834
map05132	Human Diseases	Infectious disease: bacterial	Salmonella infection	0.0828169	0.443314	IMG5_182110	IMG5_182110	0.358757	-1.47892	0.00143074	0.0833353	down	yes	546.899	654.47	1605.59	2341.03	3505.63	1977.45
map05132	Human Diseases	Infectious disease: bacterial	Salmonella infection	0.0828169	0.443314	IMG5_047220	IMG5_047220	0.354616	-1.49567	0.00175293	0.0883635	down	yes	591.155	717.578	1872.21	2769.58	4009.8	2190.73
map05132	Human Diseases	Infectious disease: bacterial	Salmonella infection	0.0828169	0.443314	IMG5_016220	IMG5_016220	0.391145	-1.35422	0.00568771	0.154678	down	yes	57.8392	60.3955	35.6719	60.0889	194.628	138.761
map05132	Human Diseases	Infectious disease: bacterial	Salmonella infection	0.0828169	0.443314	IMG5_110300	IMG5_110300	0.420794	-1.24881	0.0164068	0.242528	down	yes	10357.9	7914.78	34694.1	48051.8	50136	27685.5
map05020	Human Diseases	Neurodegenerative disease	Prion disease	0.0983163	0.480658	IMG5_197880	IMG5_197880	0.330801	-1.59597	7.66757e-05	0.0149613	down	yes	4.5427	2.42879	2.21233	8.60709	7.60262	11.5527
map05020	Human Diseases	Neurodegenerative disease	Prion disease	0.0983163	0.480658	IMG5_182110	IMG5_182110	0.358757	-1.47892	0.00143074	0.0833353	down	yes	546.899	654.47	1605.59	2341.03	3505.63	1977.45
map05020	Human Diseases	Neurodegenerative disease	Prion disease	0.0983163	0.480658	IMG5_047220	IMG5_047220	0.354616	-1.49567	0.00175293	0.0883635	down	yes	591.155	717.578	1872.21	2769.58	4009.8	2190.73
map05020	Human Diseases	Neurodegenerative disease	Prion disease	0.0983163	0.480658	IMG5_118060	IMG5_118060	0.282564	-1.82335	0.0117694	0.21513	down	yes	4.07948	2.30125	16.9118	48.3052	27.3212	6.80632
map05020	Human Diseases	Neurodegenerative disease	Prion disease	0.0983163	0.480658	IMG5_110300	IMG5_110300	0.420794	-1.24881	0.0164068	0.242528	down	yes	10357.9	7914.78	34694.1	48051.8	50136	27685.5
map05010	Human Diseases	Neurodegenerative disease	Alzheimer disease	0.117365	0.480658	IMG5_197880	IMG5_197880	0.330801	-1.59597	7.66757e-05	0.0149613	down	yes	4.5427	2.42879	2.21233	8.60709	7.60262	11.5527
map05010	Human Diseases	Neurodegenerative disease	Alzheimer disease	0.117365	0.480658	IMG5_182110	IMG5_182110	0.358757	-1.47892	0.00143074	0.0833353	down	yes	546.899	654.47	1605.59	2341.03	3505.63	1977.45
map05010	Human Diseases	Neurodegenerative disease	Alzheimer disease	0.117365	0.480658	IMG5_047220	IMG5_047220	0.354616	-1.49567	0.00175293	0.0883635	down	yes	591.155	717.578	1872.21	2769.58	4009.8	2190.73
map05010	Human Diseases	Neurodegenerative disease	Alzheimer disease	0.117365	0.480658	IMG5_118060	IMG5_118060	0.282564	-1.82335	0.0117694	0.21513	down	yes	4.07948	2.30125	16.9118	48.3052	27.3212	6.80632
map05010	Human Diseases	Neurodegenerative disease	Alzheimer disease	0.117365	0.480658	IMG5_110300	IMG5_110300	0.420794	-1.24881	0.0164068	0.242528	down	yes	10357.9	7914.78	34694.1	48051.8	50136	27685.5
map05012	Human Diseases	Neurodegenerative disease	Parkinson disease	0.127658	0.480658	IMG5_182110	IMG5_182110	0.358757	-1.47892	0.00143074	0.0833353	down	yes	546.899	654.47	1605.59	2341.03	3505.63	1977.45
map05012	Human Diseases	Neurodegenerative disease	Parkinson disease	0.127658	0.480658	IMG5_047220	IMG5_047220	0.354616	-1.49567	0.00175293	0.0883635	down	yes	591.155	717.578	1872.21	2769.58	4009.8	2190.73
map05012	Human Diseases	Neurodegenerative disease	Parkinson disease	0.127658	0.480658	IMG5_118060	IMG5_118060	0.282564	-1.82335	0.0117694	0.21513	down	yes	4.07948	2.30125	16.9118	48.3052	27.3212	6.80632
map05012	Human Diseases	Neurodegenerative disease	Parkinson disease	0.127658	0.480658	IMG5_110300	IMG5_110300	0.420794	-1.24881	0.0164068	0.242528	down	yes	10357.9	7914.78	34694.1	48051.8	50136	27685.5
map00790	Metabolism	Metabolism of cofactors and vitamins	Folate biosynthesis	0.132049	0.480658	IMG5_006480	IMG5_006480	2.06811	1.04831	0.00888354	0.190484	up	yes	161.262	221.641	87.7774	74.3647	56.8096	96.4152
map00440	Metabolism	Metabolism of other amino acids	Phosphonate and phosphinate metabolism	0.132049	0.480658	IMG5_155120	IMG5_155120	0.458691	-1.1244	0.0259846	0.298727	down	yes	15.3195	17.2663	42.8473	74.1192	59.7548	30.5788
map00450	Metabolism	Metabolism of other amino acids	Selenocompound metabolism	0.132049	0.480658	IMG5_159150	IMG5_159150	0.446403	-1.16358	0.0335693	0.329418	down	yes	186.776	154.177	588.152	936.303	830.279	314.735
map00750	Metabolism	Metabolism of cofactors and vitamins	Vitamin B6 metabolism	0.132049	0.480658	IMG5_075380	IMG5_075380	0.393666	-1.34495	0.0364672	0.338036	down	yes	445.233	200.18	1916.56	3016.94	2433.12	1057.91
map04940	Human Diseases	Endocrine and metabolic disease	Type I diabetes mellitus	0.132049	0.480658	IMG5_107510	IMG5_107510	0.368263	-1.44119	0.0482943	0.377692	down	yes	267.802	74.8261	1349.6	2368.21	1600.12	626.834
map04145	Cellular Processes	Transport and catabolism	Phagosome	0.166727	0.522827	IMG5_182110	IMG5_182110	0.358757	-1.47892	0.00143074	0.0833353	down	yes	546.899	654.47	1605.59	2341.03	3505.63	1977.45
map04145	Cellular Processes	Transport and catabolism	Phagosome	0.166727	0.522827	IMG5_047220	IMG5_047220	0.354616	-1.49567	0.00175293	0.0883635	down	yes	591.155	717.578	1872.21	2769.58	4009.8	2190.73
map04145	Cellular Processes	Transport and catabolism	Phagosome	0.166727	0.522827	IMG5_110300	IMG5_110300	0.420794	-1.24881	0.0164068	0.242528	down	yes	10357.9	7914.78	34694.1	48051.8	50136	27685.5
map00970	Genetic Information Processing	Translation	Aminoacyl-tRNA biosynthesis	0.184278	0.522827	IMG5_189190	IMG5_189190	2.17602	1.12169	0.000248093	0.0312317	up	yes	50.8773	37.2122	34.3286	19.5986	14.6896	21.9696
map00970	Genetic Information Processing	Translation	Aminoacyl-tRNA biosynthesis	0.184278	0.522827	IMG5_131010	IMG5_131010	2.44934	1.2924	0.000275012	0.0319158	up	yes	28.8317	16.6972	21.2242	11.4349	5.82836	9.99018
map00970	Genetic Information Processing	Translation	Aminoacyl-tRNA biosynthesis	0.184278	0.522827	IMG5_171970	IMG5_171970	2.82975	1.50067	0.00129669	0.0788145	up	yes	10.4357	13.1854	5.79722	3.6878	2.19893	4.50938
map04392	Environmental Information Processing	Signal transduction	Hippo signaling pathway - multiple species	0.19154	0.522827	IMG5_130370	IMG5_130370	2.00267	1.00193	0.00305801	0.113656	up	yes	55.2171	39.1418	54.0286	19.7435	20.7878	33.5634
map00330	Metabolism	Amino acid metabolism	Arginine and proline metabolism	0.19154	0.522827	IMG5_010400	IMG5_010400	0.4026	-1.31258	0.00931873	0.195518	down	yes	56.4598	53.085	35.0191	46.6316	190.769	121.676
map05164	Human Diseases	Infectious disease: viral	Influenza A	0.19154	0.522827	IMG5_118060	IMG5_118060	0.282564	-1.82335	0.0117694	0.21513	down	yes	4.07948	2.30125	16.9118	48.3052	27.3212	6.80632
map00240	Metabolism	Nucleotide metabolism	Pyrimidine metabolism	0.194746	0.522827	IMG5_107290	IMG5_107290	0.368363	-1.4408	7.39413e-05	0.0149613	down	yes	37.5779	33.6404	43.6316	66.0324	130.8	114.951
map00240	Metabolism	Nucleotide metabolism	Pyrimidine metabolism	0.194746	0.522827	IMG5_172930	IMG5_172930	0.416115	-1.26494	0.00836144	0.186994	down	yes	3.21457	3.4513	7.29873	14.4851	12.016	7.05841
map04022	Environmental Information Processing	Signal transduction	cGMP-PKG signaling pathway	0.194746	0.522827	IMG5_197880	IMG5_197880	0.330801	-1.59597	7.66757e-05	0.0149613	down	yes	4.5427	2.42879	2.21233	8.60709	7.60262	11.5527
map04022	Environmental Information Processing	Signal transduction	cGMP-PKG signaling pathway	0.194746	0.522827	IMG5_118060	IMG5_118060	0.282564	-1.82335	0.0117694	0.21513	down	yes	4.07948	2.30125	16.9118	48.3052	27.3212	6.80632
map05152	Human Diseases	Infectious disease: bacterial	Tuberculosis	0.202318	0.522827	IMG5_197880	IMG5_197880	0.330801	-1.59597	7.66757e-05	0.0149613	down	yes	4.5427	2.42879	2.21233	8.60709	7.60262	11.5527
map05152	Human Diseases	Infectious disease: bacterial	Tuberculosis	0.202318	0.522827	IMG5_012220	IMG5_012220	3.30936	1.72655	0.0327453	0.326825	up	yes	4.84856	3.23332	1.89208	0	1.58037	1.43349
map05152	Human Diseases	Infectious disease: bacterial	Tuberculosis	0.202318	0.522827	IMG5_107510	IMG5_107510	0.368263	-1.44119	0.0482943	0.377692	down	yes	267.802	74.8261	1349.6	2368.21	1600.12	626.834
map05415	Human Diseases	Cardiovascular disease	Diabetic cardiomyopathy	0.220649	0.522827	IMG5_118060	IMG5_118060	0.282564	-1.82335	0.0117694	0.21513	down	yes	4.07948	2.30125	16.9118	48.3052	27.3212	6.80632
map05415	Human Diseases	Cardiovascular disease	Diabetic cardiomyopathy	0.220649	0.522827	IMG5_183540	IMG5_183540	2.30197	1.20287	0.0180896	0.255778	up	yes	9.26476	8.02153	3.18988	4.13057	2.3719	2.39262
map04218	Cellular Processes	Cell growth and death	Cellular senescence	0.24685	0.522827	IMG5_197880	IMG5_197880	0.330801	-1.59597	7.66757e-05	0.0149613	down	yes	4.5427	2.42879	2.21233	8.60709	7.60262	11.5527
map04218	Cellular Processes	Cell growth and death	Cellular senescence	0.24685	0.522827	IMG5_118060	IMG5_118060	0.282564	-1.82335	0.0117694	0.21513	down	yes	4.07948	2.30125	16.9118	48.3052	27.3212	6.80632
map05166	Human Diseases	Infectious disease: viral	Human T-cell leukemia virus 1 infection	0.24685	0.522827	IMG5_197880	IMG5_197880	0.330801	-1.59597	7.66757e-05	0.0149613	down	yes	4.5427	2.42879	2.21233	8.60709	7.60262	11.5527
map05166	Human Diseases	Infectious disease: viral	Human T-cell leukemia virus 1 infection	0.24685	0.522827	IMG5_118060	IMG5_118060	0.282564	-1.82335	0.0117694	0.21513	down	yes	4.07948	2.30125	16.9118	48.3052	27.3212	6.80632
map04370	Environmental Information Processing	Signal transduction	VEGF signaling pathway	0.24705	0.522827	IMG5_197880	IMG5_197880	0.330801	-1.59597	7.66757e-05	0.0149613	down	yes	4.5427	2.42879	2.21233	8.60709	7.60262	11.5527
map04650	Organismal Systems	Immune system	Natural killer cell mediated cytotoxicity	0.24705	0.522827	IMG5_197880	IMG5_197880	0.330801	-1.59597	7.66757e-05	0.0149613	down	yes	4.5427	2.42879	2.21233	8.60709	7.60262	11.5527
map04658	Organismal Systems	Immune system	Th1 and Th2 cell differentiation	0.24705	0.522827	IMG5_197880	IMG5_197880	0.330801	-1.59597	7.66757e-05	0.0149613	down	yes	4.5427	2.42879	2.21233	8.60709	7.60262	11.5527
map04662	Organismal Systems	Immune system	B cell receptor signaling pathway	0.24705	0.522827	IMG5_197880	IMG5_197880	0.330801	-1.59597	7.66757e-05	0.0149613	down	yes	4.5427	2.42879	2.21233	8.60709	7.60262	11.5527
map04380	Organismal Systems	Development and regeneration	Osteoclast differentiation	0.24705	0.522827	IMG5_197880	IMG5_197880	0.330801	-1.59597	7.66757e-05	0.0149613	down	yes	4.5427	2.42879	2.21233	8.60709	7.60262	11.5527
map00480	Metabolism	Metabolism of other amino acids	Glutathione metabolism	0.24705	0.522827	IMG5_197870	IMG5_197870	2.18165	1.12542	0.00015612	0.0243704	up	yes	51.2172	31.88	39.9939	16.0653	18.6962	21.6595
map01523	Human Diseases	Drug resistance: antineoplastic	Antifolate resistance	0.24705	0.522827	IMG5_006480	IMG5_006480	2.06811	1.04831	0.00888354	0.190484	up	yes	161.262	221.641	87.7774	74.3647	56.8096	96.4152
map00230	Metabolism	Nucleotide metabolism	Purine metabolism	0.273193	0.533225	IMG5_107290	IMG5_107290	0.368363	-1.4408	7.39413e-05	0.0149613	down	yes	37.5779	33.6404	43.6316	66.0324	130.8	114.951
map00230	Metabolism	Nucleotide metabolism	Purine metabolism	0.273193	0.533225	IMG5_201430	IMG5_201430	2.63014	1.39514	9.22943e-05	0.0160079	up	yes	54.8319	43.9236	32.0547	17.26	11.4774	20.9977
map04922	Organismal Systems	Endocrine system	Glucagon signaling pathway	0.273193	0.533225	IMG5_197880	IMG5_197880	0.330801	-1.59597	7.66757e-05	0.0149613	down	yes	4.5427	2.42879	2.21233	8.60709	7.60262	11.5527
map04922	Organismal Systems	Endocrine system	Glucagon signaling pathway	0.273193	0.533225	IMG5_030200	IMG5_030200	0.466901	-1.09881	0.00388817	0.125922	down	yes	42.574	52.0694	44.3387	74.4323	131.24	91.9976
map05417	Human Diseases	Cardiovascular disease	Lipid and atherosclerosis	0.273193	0.533225	IMG5_197880	IMG5_197880	0.330801	-1.59597	7.66757e-05	0.0149613	down	yes	4.5427	2.42879	2.21233	8.60709	7.60262	11.5527
map05417	Human Diseases	Cardiovascular disease	Lipid and atherosclerosis	0.273193	0.533225	IMG5_107510	IMG5_107510	0.368263	-1.44119	0.0482943	0.377692	down	yes	267.802	74.8261	1349.6	2368.21	1600.12	626.834
map04010	Environmental Information Processing	Signal transduction	MAPK signaling pathway	0.29884	0.533225	IMG5_197880	IMG5_197880	0.330801	-1.59597	7.66757e-05	0.0149613	down	yes	4.5427	2.42879	2.21233	8.60709	7.60262	11.5527
map04625	Organismal Systems	Immune system	C-type lectin receptor signaling pathway	0.29884	0.533225	IMG5_197880	IMG5_197880	0.330801	-1.59597	7.66757e-05	0.0149613	down	yes	4.5427	2.42879	2.21233	8.60709	7.60262	11.5527
map04360	Organismal Systems	Development and regeneration	Axon guidance	0.29884	0.533225	IMG5_197880	IMG5_197880	0.330801	-1.59597	7.66757e-05	0.0149613	down	yes	4.5427	2.42879	2.21233	8.60709	7.60262	11.5527
map04391	Environmental Information Processing	Signal transduction	Hippo signaling pathway - fly	0.29884	0.533225	IMG5_130370	IMG5_130370	2.00267	1.00193	0.00305801	0.113656	up	yes	55.2171	39.1418	54.0286	19.7435	20.7878	33.5634
map04140	Cellular Processes	Transport and catabolism	Autophagy - animal	0.29884	0.533225	IMG5_177790	IMG5_177790	0.401028	-1.31823	0.016036	0.240232	down	yes	228.608	228.594	855.148	1473.7	1223.88	574.89
map04146	Cellular Processes	Transport and catabolism	Peroxisome	0.325767	0.570092	IMG5_197870	IMG5_197870	2.18165	1.12542	0.00015612	0.0243704	up	yes	51.2172	31.88	39.9939	16.0653	18.6962	21.6595
map04146	Cellular Processes	Transport and catabolism	Peroxisome	0.325767	0.570092	IMG5_060860	IMG5_060860	0.447467	-1.16015	0.0117098	0.21513	down	yes	2.43525	2.06142	4.30096	7.41156	8.65022	3.59919
map05163	Human Diseases	Infectious disease: viral	Human cytomegalovirus infection	0.347153	0.574381	IMG5_197880	IMG5_197880	0.330801	-1.59597	7.66757e-05	0.0149613	down	yes	4.5427	2.42879	2.21233	8.60709	7.60262	11.5527
map04148	Cellular Processes	Transport and catabolism	Efferocytosis	0.347153	0.574381	IMG5_039760	IMG5_039760	0.190109	-2.3951	0.000335952	0.0359192	down	yes	19.173	44.2225	20.3025	39.4831	301.908	98.8729
map04530	Cellular Processes	Cellular community - eukaryotes	Tight junction	0.347153	0.574381	IMG5_110300	IMG5_110300	0.420794	-1.24881	0.0164068	0.242528	down	yes	10357.9	7914.78	34694.1	48051.8	50136	27685.5
map05167	Human Diseases	Infectious disease: viral	Kaposi sarcoma-associated herpesvirus infection	0.392217	0.594863	IMG5_197880	IMG5_197880	0.330801	-1.59597	7.66757e-05	0.0149613	down	yes	4.5427	2.42879	2.21233	8.60709	7.60262	11.5527
map00020	Metabolism	Carbohydrate metabolism	Citrate cycle (TCA cycle)	0.392217	0.594863	IMG5_197870	IMG5_197870	2.18165	1.12542	0.00015612	0.0243704	up	yes	51.2172	31.88	39.9939	16.0653	18.6962	21.6595
map00051	Metabolism	Carbohydrate metabolism	Fructose and mannose metabolism	0.392217	0.594863	IMG5_030200	IMG5_030200	0.466901	-1.09881	0.00388817	0.125922	down	yes	42.574	52.0694	44.3387	74.4323	131.24	91.9976
map04621	Organismal Systems	Immune system	NOD-like receptor signaling pathway	0.392217	0.594863	IMG5_177790	IMG5_177790	0.401028	-1.31823	0.016036	0.240232	down	yes	228.608	228.594	855.148	1473.7	1223.88	574.89
map03018	Genetic Information Processing	Folding, sorting and degradation	RNA degradation	0.392217	0.594863	IMG5_107510	IMG5_107510	0.368263	-1.44119	0.0482943	0.377692	down	yes	267.802	74.8261	1349.6	2368.21	1600.12	626.834
map04141	Genetic Information Processing	Folding, sorting and degradation	Protein processing in endoplasmic reticulum	0.402771	0.600855	IMG5_051470	IMG5_051470	2.01449	1.01042	0.000278062	0.0319158	up	yes	322.938	305.689	384.257	189.445	137.407	175.946
map04141	Genetic Information Processing	Folding, sorting and degradation	Protein processing in endoplasmic reticulum	0.402771	0.600855	IMG5_197360	IMG5_197360	2.2536	1.17223	0.000503263	0.0456741	up	yes	186.876	173.683	107.977	72.5018	56.1025	79.3014
map04660	Organismal Systems	Immune system	T cell receptor signaling pathway	0.473436	0.627133	IMG5_197880	IMG5_197880	0.330801	-1.59597	7.66757e-05	0.0149613	down	yes	4.5427	2.42879	2.21233	8.60709	7.60262	11.5527
map05170	Human Diseases	Infectious disease: viral	Human immunodeficiency virus 1 infection	0.473436	0.627133	IMG5_197880	IMG5_197880	0.330801	-1.59597	7.66757e-05	0.0149613	down	yes	4.5427	2.42879	2.21233	8.60709	7.60262	11.5527
map00250	Metabolism	Amino acid metabolism	Alanine, aspartate and glutamate metabolism	0.473436	0.627133	IMG5_033880	IMG5_033880	2.03742	1.02674	0.000388938	0.0379066	up	yes	189.366	203.319	262.26	121.361	94.0504	106.046
map04657	Organismal Systems	Immune system	IL-17 signaling pathway	0.473436	0.627133	IMG5_182010	IMG5_182010	2.32944	1.21998	0.00173245	0.0883635	up	yes	49.3795	52.5828	30.345	12.316	18.9135	25.5683
map04152	Environmental Information Processing	Signal transduction	AMPK signaling pathway	0.473436	0.627133	IMG5_030200	IMG5_030200	0.466901	-1.09881	0.00388817	0.125922	down	yes	42.574	52.0694	44.3387	74.4323	131.24	91.9976
map04931	Human Diseases	Endocrine and metabolic disease	Insulin resistance	0.473436	0.627133	IMG5_183540	IMG5_183540	2.30197	1.20287	0.0180896	0.255778	up	yes	9.26476	8.02153	3.18988	4.13057	2.3719	2.39262
map04142	Cellular Processes	Transport and catabolism	Lysosome	0.498903	0.627133	IMG5_039760	IMG5_039760	0.190109	-2.3951	0.000335952	0.0359192	down	yes	19.173	44.2225	20.3025	39.4831	301.908	98.8729
map04142	Cellular Processes	Transport and catabolism	Lysosome	0.498903	0.627133	IMG5_177790	IMG5_177790	0.401028	-1.31823	0.016036	0.240232	down	yes	228.608	228.594	855.148	1473.7	1223.88	574.89
map04659	Organismal Systems	Immune system	Th17 cell differentiation	0.509976	0.627133	IMG5_197880	IMG5_197880	0.330801	-1.59597	7.66757e-05	0.0149613	down	yes	4.5427	2.42879	2.21233	8.60709	7.60262	11.5527
map04921	Organismal Systems	Endocrine system	Oxytocin signaling pathway	0.509976	0.627133	IMG5_197880	IMG5_197880	0.330801	-1.59597	7.66757e-05	0.0149613	down	yes	4.5427	2.42879	2.21233	8.60709	7.60262	11.5527
map04720	Organismal Systems	Nervous system	Long-term potentiation	0.509976	0.627133	IMG5_197880	IMG5_197880	0.330801	-1.59597	7.66757e-05	0.0149613	down	yes	4.5427	2.42879	2.21233	8.60709	7.60262	11.5527
map05031	Human Diseases	Substance dependence	Amphetamine addiction	0.509976	0.627133	IMG5_197880	IMG5_197880	0.330801	-1.59597	7.66757e-05	0.0149613	down	yes	4.5427	2.42879	2.21233	8.60709	7.60262	11.5527
map04390	Environmental Information Processing	Signal transduction	Hippo signaling pathway	0.509976	0.627133	IMG5_130370	IMG5_130370	2.00267	1.00193	0.00305801	0.113656	up	yes	55.2171	39.1418	54.0286	19.7435	20.7878	33.5634
map04962	Organismal Systems	Excretory system	Vasopressin-regulated water reabsorption	0.509976	0.627133	IMG5_016220	IMG5_016220	0.391145	-1.35422	0.00568771	0.154678	down	yes	57.8392	60.3955	35.6719	60.0889	194.628	138.761
map04724	Organismal Systems	Nervous system	Glutamatergic synapse	0.575796	0.663259	IMG5_197880	IMG5_197880	0.330801	-1.59597	7.66757e-05	0.0149613	down	yes	4.5427	2.42879	2.21233	8.60709	7.60262	11.5527
map05235	Human Diseases	Cancer: overview	PD-L1 expression and PD-1 checkpoint pathway in cancer	0.575796	0.663259	IMG5_197880	IMG5_197880	0.330801	-1.59597	7.66757e-05	0.0149613	down	yes	4.5427	2.42879	2.21233	8.60709	7.60262	11.5527
map05230	Human Diseases	Cancer: overview	Central carbon metabolism in cancer	0.575796	0.663259	IMG5_197870	IMG5_197870	2.18165	1.12542	0.00015612	0.0243704	up	yes	51.2172	31.88	39.9939	16.0653	18.6962	21.6595
map00030	Metabolism	Carbohydrate metabolism	Pentose phosphate pathway	0.575796	0.663259	IMG5_030200	IMG5_030200	0.466901	-1.09881	0.00388817	0.125922	down	yes	42.574	52.0694	44.3387	74.4323	131.24	91.9976
map04910	Organismal Systems	Endocrine system	Insulin signaling pathway	0.575796	0.663259	IMG5_030200	IMG5_030200	0.466901	-1.09881	0.00388817	0.125922	down	yes	42.574	52.0694	44.3387	74.4323	131.24	91.9976
map04310	Environmental Information Processing	Signal transduction	Wnt signaling pathway	0.632972	0.711117	IMG5_197880	IMG5_197880	0.330801	-1.59597	7.66757e-05	0.0149613	down	yes	4.5427	2.42879	2.21233	8.60709	7.60262	11.5527
map05208	Human Diseases	Cancer: overview	Chemical carcinogenesis - reactive oxygen species	0.632972	0.711117	IMG5_118060	IMG5_118060	0.282564	-1.82335	0.0117694	0.21513	down	yes	4.07948	2.30125	16.9118	48.3052	27.3212	6.80632
map04114	Cellular Processes	Cell growth and death	Oocyte meiosis	0.658671	0.722157	IMG5_197880	IMG5_197880	0.330801	-1.59597	7.66757e-05	0.0149613	down	yes	4.5427	2.42879	2.21233	8.60709	7.60262	11.5527
map04728	Organismal Systems	Nervous system	Dopaminergic synapse	0.658671	0.722157	IMG5_197880	IMG5_197880	0.330801	-1.59597	7.66757e-05	0.0149613	down	yes	4.5427	2.42879	2.21233	8.60709	7.60262	11.5527
map03015	Genetic Information Processing	Translation	mRNA surveillance pathway	0.704916	0.745899	IMG5_120390	IMG5_120390	2.49179	1.31718	1.64277e-05	0.00512873	up	yes	57.0182	55.2791	40.0487	21.4274	19.3303	20.3816
map04613	Organismal Systems	Immune system	Neutrophil extracellular trap formation	0.704916	0.745899	IMG5_118060	IMG5_118060	0.282564	-1.82335	0.0117694	0.21513	down	yes	4.07948	2.30125	16.9118	48.3052	27.3212	6.80632
map05200	Human Diseases	Cancer: overview	Pathways in cancer	0.704916	0.745899	IMG5_159150	IMG5_159150	0.446403	-1.16358	0.0335693	0.329418	down	yes	186.776	154.177	588.152	936.303	830.279	314.735
map05017	Human Diseases	Neurodegenerative disease	Spinocerebellar ataxia	0.725689	0.759054	IMG5_118060	IMG5_118060	0.282564	-1.82335	0.0117694	0.21513	down	yes	4.07948	2.30125	16.9118	48.3052	27.3212	6.80632
map04217	Cellular Processes	Cell growth and death	Necroptosis	0.745034	0.770433	IMG5_118060	IMG5_118060	0.282564	-1.82335	0.0117694	0.21513	down	yes	4.07948	2.30125	16.9118	48.3052	27.3212	6.80632
map00010	Metabolism	Carbohydrate metabolism	Glycolysis / Gluconeogenesis	0.77982	0.797344	IMG5_030200	IMG5_030200	0.466901	-1.09881	0.00388817	0.125922	down	yes	42.574	52.0694	44.3387	74.4323	131.24	91.9976
map03010	Genetic Information Processing	Translation	Ribosome	0.957462	0.9681	IMG5_115540	IMG5_115540	2.82178	1.4966	0.00496123	0.145028	up	yes	18.0883	23.3769	7.10426	7.46326	3.54229	6.20682
map03010	Genetic Information Processing	Translation	Ribosome	0.957462	0.9681	IMG5_097440	IMG5_097440	2.04055	1.02896	0.0167802	0.246184	up	yes	673.261	671.33	226.694	217.419	211.455	341.156
map03010	Genetic Information Processing	Translation	Ribosome	0.957462	0.9681	IMG5_131040	IMG5_131040	2.36697	1.24304	0.0208956	0.275026	up	yes	59.2321	66.2135	22.0576	13.123	15.2747	33.9196
map05171	Human Diseases	Infectious disease: viral	Coronavirus disease - COVID-19	0.983656	0.983656	IMG5_097440	IMG5_097440	2.04055	1.02896	0.0167802	0.246184	up	yes	673.261	671.33	226.694	217.419	211.455	341.156
map05171	Human Diseases	Infectious disease: viral	Coronavirus disease - COVID-19	0.983656	0.983656	IMG5_131040	IMG5_131040	2.36697	1.24304	0.0208956	0.275026	up	yes	59.2321	66.2135	22.0576	13.123	15.2747	33.9196
